# Supplementary material for: LMO7-mediated POLR2A degradation promotes cellular senescence through the MDM4/p53/p21 axis
Source: Cell Death Dis. 2026 Mar 28;17(1):421. doi: 10.1038/s41419-026-08679-0 (PMC13149549; doi:10.1038/s41419-026-08679-0)
Supplement: Supplementary file 8 — Table S1 [file 41419_2026_8679_MOESM8_ESM.xlsx]

## Sheet: Sheet1
Table S1 Target sequences of siRNAs used in this study
siRNA	Target Sequence (5'-3')
POLR2A-1	CCAACAUGCUGACAGAUAU
POLR2A-2	ACUUGAAGUUAUUGUAUUCAG
MDM4	CGGGAACATTATTCATGGA
LMO7-1	CTGGATGATTACTCCACAA
LMO7-2	GTGACACAGATTCGGAATTTA
TP53	GUAAUCUACUGGGACGGAAdTdT
TRIM21-1	GGAAGUCACUUCACCAUCA
TRIM21-2	GUGAAGCAGCCUCCUUAUA
BMI1	CCTAATACTTTCCAGATTGAT
