# Supplementary material for: LMO7-mediated POLR2A degradation promotes cellular senescence through the MDM4/p53/p21 axis
Source: Cell Death Dis. 2026 Mar 28;17(1):421. doi: 10.1038/s41419-026-08679-0 (PMC13149549; doi:10.1038/s41419-026-08679-0)
Supplement: Supplementary file 9 — Table S2 [file 41419_2026_8679_MOESM9_ESM.xlsx]

## Sheet: Sheet1
Table S2 - Antibody list
Antibody	Source	Catalog number	Use	Concentration
POLR2A-CTD	Abcam	ab210527	WB	1:5000
POLR2A-CTD	Cell Signaling Technology	#2926	WB;IP	1:2000; 1 μg for comparable IP
p53	proteintech	10442-1-AP	WB;IP	1:1000
LMO7	proteintech	2932-1-AP	WB	1:1000; 1 μg for comparable IP
TRIM21	proteintech	12108-1-AP	WB	1:1000
BMI1	proteintech	10823-1-AP	WB	1:1000
Tubulin	proteintech	11224-1-AP	WB	1:1000
GAPDH	proteintech	60004-1-AP	WB	1:1000
p21	proteintech	#2947	WB	1:1000
MDM4	proteintech/Abcam	17914-1-AP/ab243859	WB	1:1000/1:1000
MDM2	Cell Signaling Technology	#86934	WB	1:1000
TRIM24	proteintech	14208-1-AP	WB	1:1000
TRIM28	proteintech	15202-1-AP	WB	1:1000
TRIM39	proteintech	12757-1-AP	WB	1:1000
TRIM69	proteintech	12951-1-AP	WB	1:1000
FBXW7	proteintech	28424-1-AP	WB	1:1000
pirh2	proteintech	13820-1-AP	WB	1:1000
UBE4B	proteintech	18148-1-AP	WB	1:1000
