# Supplementary material for: LMO7-mediated POLR2A degradation promotes cellular senescence through the MDM4/p53/p21 axis
Source: Cell Death Dis. 2026 Mar 28;17(1):421. doi: 10.1038/s41419-026-08679-0 (PMC13149549; doi:10.1038/s41419-026-08679-0)
Supplement: Supplementary file 10 — Table S3 [file 41419_2026_8679_MOESM10_ESM.xlsx]

## Sheet: Sheet1
Table S3 Primers in this study
primer	Sequence (5'-3')
POLR2A-RT-F	GGATCAGGAATGGGTGAATG
POLR2A-RT-R	CCATCTTGTCCACCACCTCT
GAPDH-RT-F	CTGAGTACGTCGTGGAGTCC
GAPDH-RT-R	AGGCAGGGATGATGTTCTGG
POLR2A_CRISPRa_F	CCCTTGGAGAACCACCTTGTTGGAGATGCCCACCCGTCTCCGGTTTAAGAGCTATGCTGGAAACAGCA
CRISPRa_sgR	GATCCTAGTACTCGAGAAAAAAAGCACCGACTCGGTGCCAC
MDM4-RT-F	CCACCTCTGCTCAGTGTTCA
MDM4-RT-R	GCTTGGGTCTTTCACGGAGA
TP53-RT-F	TGGCCATCTACAAGCAGTCA
TP53-RT-R	GGTACAGTCAGAGCCAACCT
MDM4-nascent RNA-F	TCACCTGAGAGAAGCTTGGA
MDM4-nascent RNA-R	TGTTGAACACTGAGCAGAGG
MAPK4-nascent RNA-F	GAGCTGGTGAAAGAGGATGC
MAPK4-nascent RNA-R	TGGCTGAAATGCAAGAGTTG
