# Supplementary material for: LMO7-mediated POLR2A degradation promotes cellular senescence through the MDM4/p53/p21 axis
Source: Cell Death Dis. 2026 Mar 28;17(1):421. doi: 10.1038/s41419-026-08679-0 (PMC13149549; doi:10.1038/s41419-026-08679-0)
Supplement: Supplementary file 11 — Table S4 [file 41419_2026_8679_MOESM11_ESM.xlsx]

## Sheet: siPOLR2A_vs_siNC.mRNA.diffgene
Table S4 Differential expression of genes (>1.3-fold, P<0.05) comparing siPOLR2A and siNC
gene_id	gene_name	gene_locus	siPOLR2A_FPKM	siNC_FPKM	log2FoldChange	pvalue	padj
ENSG00000271092	TMEM56-RWDD3	1:95117923-95247225	8e-06	0.006243	-5.60039	1.25e-09	2.79e-08
ENSG00000228144	AC078927.1	12:66116555-66169985	8.3e-05	0.027371	-6.69573	4.5e-15	2.36e-13
ENSG00000228549	BX284668.2	1:16870945-16883659	0.000104	0.300089	-7.12592	1.46e-17	1.01e-15
ENSG00000244510	AC008267.6	7:66480394-66490108	0.000328	0.033652	-4.70087	3.37e-05	0.000318574
ENSG00000131044	TTLL9	20:31870702-31944963	0.000414	0.012373	-4.08784	0.000884859	0.00578141
ENSG00000257534	AC023794.5	12:54162065-54164452	0.000691	0.084144	-3.98905	0.00213372	0.0125541
ENSG00000144010	TRIM43B	2:95437444-95641980	0.000705	0.311715	-6.63168	1.12e-14	5.54e-13
ENSG00000188649	CC2D2B	10:95907603-96032684	0.000765	0.033072	-3.75832	2.93e-06	3.6e-05
ENSG00000151303	AL136982.1	10:86992406-87010203	0.001066	0.028357	-4.39597	2.51e-07	3.74e-06
ENSG00000255666	AP000943.2	11:94638038-94652884	0.001253	0.046037	-4.17433	1.83e-06	2.32e-05
ENSG00000260966	AP001486.2	11:103050687-103055799	0.001532	0.111912	-5.49633	4.2e-09	8.64e-08
ENSG00000132938	MTUS2	13:28820348-29505947	0.001753	0.03318	-4.34133	3.85e-15	2.03e-13
ENSG00000286098	AC008770.4	19:11987641-12078106	0.001824	3.23242	-10.9433	1.2e-61	4.65e-58
ENSG00000250135	AL049795.2	1:32170733-32176568	0.002433	0.129004	-4.96566	1.1e-09	2.52e-08
ENSG00000119283	TRIM67	1:231162112-231221556	0.002795	0.096014	-5.26665	3.26e-20	3.13e-18
ENSG00000188219	POTEE	2:131218067-131265278	0.003132	0.013627	-2.22141	0.000336783	0.00249972
ENSG00000239389	PCDHA13	5:140882124-141012347	0.00322	0.011955	-2.02805	0.000708139	0.00477832
ENSG00000138152	BTBD16	10:122271306-122338162	0.003336	0.018883	-2.62398	9.31e-06	0.000100422
ENSG00000248710	AC079594.2	3:160227454-160449829	0.003372	0.060737	-4.36303	1.33e-18	1.05e-16
ENSG00000264699	LINC01912	18:68258080-68264827	0.003395	0.114676	-4.99308	8.49e-10	1.98e-08
ENSG00000262633	AC005670.2	17:46923133-47049932	0.003517	0.106111	-5.8572	1.41e-25	2.49e-23
ENSG00000102445	RUBCNL	13:46342000-46438190	0.003581	0.410969	-6.49659	1.01e-29	2.36e-27
ENSG00000279319	AC105074.1	18:44986109-44989203	0.003648	0.096152	-4.57027	7.35e-05	0.000645781
ENSG00000170500	LONRF2	2:100273291-100322733	0.003745	0.032351	-3.23564	1.14e-08	2.17e-07
ENSG00000233086	LNCARSR	9:79505804-79567802	0.003902	0.01682	-2.22772	0.0100337	0.0455515
ENSG00000144596	GRIP2	3:14489107-14556075	0.003937	0.016246	-1.86426	0.00238425	0.0138011
ENSG00000237280	AL136982.3	10:87113954-87115523	0.004039	0.092919	-3.64417	0.00839028	0.0392181
ENSG00000185477	GPRIN3	4:89236383-89307800	0.004162	0.050891	-3.73384	3.52e-10	8.72e-09
ENSG00000116329	OPRD1	1:28812142-28871267	0.004176	0.020159	-2.46107	7.37e-06	8.25e-05
ENSG00000044524	EPHA3	3:89107621-89482134	0.004181	0.027903	-2.93424	2.19e-10	5.58e-09
ENSG00000048540	LMO3	12:16548372-16610594	0.004211	0.032068	-2.66899	6.52e-06	7.38e-05
ENSG00000144229	THSD7B	2:136765545-137677718	0.004262	0.028355	-2.92774	1.78e-08	3.27e-07
ENSG00000223602	AC125634.1	9:64878790-64889063	0.004335	0.023392	-2.40706	0.00484911	0.0248913
ENSG00000171368	TPPP	5:659862-693352	0.004343	0.016548	-2.04784	0.000974164	0.00631056
ENSG00000181291	TMEM132E	17:34579487-34639318	0.004627	0.033337	-3.01805	2.04e-08	3.73e-07
ENSG00000164199	ADGRV1	5:90529344-91164437	0.004691	0.017641	-2.91609	5.36e-05	0.000482594
ENSG00000179133	C10orf67	10:23201916-23358607	0.004763	0.079131	-4.23488	5.85e-15	3e-13
ENSG00000224888	AC138028.2	16:88731180-88741425	0.004817	0.042997	-2.71015	0.0011736	0.00747028
ENSG00000230006	ANKRD36BP2	2:88765807-88806612	0.004826	0.016071	-1.84169	0.00406065	0.0217147
ENSG00000184185	KCNJ12	17:21376357-21419870	0.00495	0.064776	-3.77855	1.11e-10	2.96e-09
ENSG00000196376	SLC35F1	6:117907264-118317676	0.005099	0.022716	-2.35465	1.37e-07	2.15e-06
ENSG00000253372	AC016405.1	8:122807746-122816517	0.005143	0.116905	-4.64247	7.62e-10	1.79e-08
ENSG00000226520	KIRREL1-IT1	1:158025550-158031166	0.005178	0.083153	-3.75832	2.93e-06	3.6e-05
ENSG00000254254	AC012349.1	8:56445807-56556513	0.005239	0.018908	-1.98691	0.000392948	0.00287678
ENSG00000258583	LINC01500	14:58646631-59184247	0.005245	0.078548	-3.44086	0.000248027	0.00191543
ENSG00000186479	RGS7BP	5:64506257-64612312	0.005316	0.044691	-3.13848	1.61e-10	4.18e-09
ENSG00000258068	AC079600.3	12:42485353-42498979	0.005399	0.125513	-4.62577	1.26e-12	4.63e-11
ENSG00000146374	RSPO3	6:127118671-127199481	0.005411	0.036135	-2.86165	0.000186219	0.00148683
ENSG00000227964	LINC01429	20:51831797-51862912	0.005588	0.024948	-2.29619	0.000132743	0.00108922
ENSG00000153253	SCN3A	2:165087522-165204067	0.005711	0.014666	-1.53852	0.00222216	0.0129934
ENSG00000119888	EPCAM	2:47345158-47387601	0.005797	0.101791	-3.98947	2.36e-13	9.95e-12
ENSG00000108984	MAP2K6	17:69414697-69553865	0.005811	0.047466	-3.20495	6.25e-11	1.73e-09
ENSG00000123901	GPR83	11:94377316-94401419	0.006091	0.026434	-2.22141	0.000336783	0.00249972
ENSG00000227684	CROCCP4	1:16740280-16750968	0.006103	0.100934	-4.35616	1.37e-08	2.58e-07
ENSG00000165023	DIRAS2	9:90609832-90642862	0.006177	0.035152	-2.65139	4.73e-06	5.56e-05
ENSG00000187553	CYP26C1	10:93060798-93069540	0.006191	0.034475	-2.32017	0.00696616	0.0340878
ENSG00000256717	AP002991.1	11:115659658-115843146	0.006203	0.030068	-2.47248	8.35e-08	1.36e-06
ENSG00000198915	RASGEF1A	10:43194535-43266919	0.006284	0.035201	-2.33828	1.25e-05	0.000132338
ENSG00000198765	SYCP1	1:114854863-114995370	0.006319	0.018291	-1.56044	0.00113051	0.00722851
ENSG00000163263	C1orf189	1:154199085-154206333	0.006339	0.043048	-2.77693	0.000829981	0.00553564
ENSG00000172673	THEMIS	6:127708072-127918631	0.006353	0.07773	-3.8123	1.34e-15	7.49e-14
ENSG00000206052	DOK6	18:69400888-69849087	0.006357	0.10988	-4.30408	1.04e-17	7.33e-16
ENSG00000184845	DRD1	5:175440036-175444182	0.006441	0.086325	-3.3593	5.75e-05	0.000515033
ENSG00000261390	MAFTRR	16:79715220-79770651	0.006444	0.027818	-2.14801	0.00312822	0.0172719
ENSG00000206120	EGFEM1P	3:168249522-168830599	0.006456	0.045666	-3.02504	3.77e-11	1.08e-09
ENSG00000261410	AC009142.1	16:83383007-83398170	0.006478	0.141489	-4.11873	5.5e-10	1.32e-08
ENSG00000234883	MIR155HG	21:25561909-25575168	0.006519	0.053024	-3.14205	3.6e-06	4.31e-05
ENSG00000164061	BSN	3:49554477-49671549	0.006525	0.001817	1.58394	0.00592786	0.0296412
ENSG00000158301	GPRASP2	X:102712176-102717733	0.006606	0.718843	-4.35616	1.37e-08	2.58e-07
ENSG00000261239	ANKRD26P1	16:46469341-46569097	0.006644	0.045674	-3.21869	1.51e-10	3.94e-09
ENSG00000241111	AC092040.1	3:64067964-64268152	0.00667	0.001917	1.54638	0.00451322	0.0234144
ENSG00000064201	TSPAN32	11:2301997-2318200	0.006854	0.029866	-2.14161	0.00716778	0.0345531
ENSG00000286999	AL121581.2	20:64097208-64101162	0.006901	0.065279	-2.88782	0.00108459	0.00696065
ENSG00000261794	GOLGA8H	15:30604126-30614561	0.006917	0.033245	-2.33332	0.00214237	0.0125907
ENSG00000227494	USP9YP14	Y:18481087-18487400	0.006941	0.032372	-2.22772	0.0100337	0.0455515
ENSG00000285694	AL162718.2	6:4449392-4468181	0.006976	0.048223	-2.86219	2.03e-06	2.56e-05
ENSG00000124493	GRM4	6:34018645-34155622	0.007162	0.061184	-3.20047	3.74e-08	6.47e-07
ENSG00000165730	STOX1	10:68827531-68895432	0.007177	0.015586	-1.31487	0.00971151	0.0443997
ENSG00000280087	AC011481.3	19:44909375-44914968	0.007232	0.080345	-3.26962	3.15e-05	0.000299043
ENSG00000223883	LINC01707	1:69055838-69229607	0.007239	0.032826	-1.60565	0.000824612	0.00550692
ENSG00000215156	AC138409.1	5:34190056-34193653	0.007419	0.253399	-5.12974	1.3e-06	1.7e-05
ENSG00000168280	KIF5C	2:148875227-149026759	0.007493	0.126908	-4.26704	9.44e-18	6.72e-16
ENSG00000136267	DGKB	7:14145049-14974777	0.00752	0.107368	-4.01303	4.66e-16	2.77e-14
ENSG00000118307	CASC1	12:25108289-25195162	0.007563	0.076419	-3.57482	6.6e-12	2.1e-10
ENSG00000108684	ASIC2	17:33013087-34174964	0.007567	0.025253	-1.94128	6.84e-06	7.71e-05
ENSG00000214534	ZNF705E	11:71814045-71821548	0.007569	0.054315	-2.86165	0.000186219	0.00148683
ENSG00000158423	RIBC1	X:53414994-53431120	0.007652	0.02657	-1.88151	0.00461337	0.0238465
ENSG00000183018	AC118754.1	17:4498881-4539035	0.00773	0.021758	-1.61411	0.0101384	0.0459598
ENSG00000260923	LINC02193	16:90173217-90222851	0.007736	0.079108	-2.33332	0.00214237	0.0125907
ENSG00000249635	AC109361.1	4:106003317-106022478	0.008129	0.023255	-1.71767	0.00701327	0.0342806
ENSG00000151468	CCDC3	10:12896625-13099652	0.008192	0.018968	-1.41684	0.00175299	0.0105556
ENSG00000100024	UPB1	22:24494107-24528390	0.00826	0.09084	-3.5117	4.56e-09	9.35e-08
ENSG00000171872	KLF17	1:44118850-44135140	0.008321	0.026249	-1.79455	0.00512978	0.0261851
ENSG00000079101	CLUL1	18:596988-650334	0.008347	0.064751	-2.92919	1.16e-06	1.53e-05
ENSG00000186472	PCLO	7:82754012-83162930	0.008404	0.082919	-3.25857	1.52e-12	5.48e-11
ENSG00000169495	HTRA4	8:38974228-38988663	0.008581	0.032474	-2.06726	0.00135615	0.00851892
ENSG00000134962	KLB	4:39406930-39451533	0.008681	0.000612	3.4766	0.000299755	0.0022815
ENSG00000172818	OVOL1	11:65787063-65797214	0.008719	0.067583	-3.10896	0.000348534	0.00257587
ENSG00000158220	ESYT3	3:138434586-138481686	0.008754	0.05527	-2.73008	4.52e-07	6.43e-06
ENSG00000284624	AC092902.4	3:125766516-125852936	0.008776	0.04303	-1.8076	0.000210532	0.00165046
ENSG00000108405	P2RX1	17:3896592-3916476	0.008846	0.044032	-1.84169	0.00406065	0.0217147
ENSG00000100626	GALNT16	14:69259277-69357033	0.009063	0.032379	-2.06726	0.00135615	0.00851892
ENSG00000265590	C21orf59-TCP10L	21:32578822-32612603	0.009451	7.7e-05	4.02232	0.000164371	0.00132566
ENSG00000165606	DRGX	10:49364181-49396016	0.009515	0.052984	-2.62364	8.89e-07	1.2e-05
ENSG00000276644	DACH1	13:71437966-71867204	0.009596	0.027401	-1.71496	7.21e-05	0.000635513
ENSG00000212123	PRR22	19:5782960-5784746	0.009781	0.130445	-3.17957	0.00351516	0.0191365
ENSG00000257838	OTOAP1	16:22545698-22576865	0.00979	0.062186	-2.83403	8.58e-08	1.39e-06
ENSG00000188107	EYS	6:63719980-65707225	0.009819	0.00597	4.72176	4.8e-17	3.19e-15
ENSG00000199395	RNA5SP93	2:56193386-56385018	0.009903	0.250882	-4.34913	0.000248027	0.00191543
ENSG00000238290	AL034417.2	1:8026738-8122702	0.010197	0.02839	-1.66498	0.000366417	0.00269842
ENSG00000251629	LINC02241	5:20611806-20937800	0.0102	0.201724	-3.57256	1.47e-05	0.000151402
ENSG00000236804	RPS3AP12	1:119126539-119127291	0.010379	0.211409	-3.64417	0.00839028	0.0392181
ENSG00000133116	KL	13:33016423-33066143	0.010392	0.086703	-3.23827	7.25e-11	2e-09
ENSG00000107165	TYRP1	9:12685439-12710290	0.010526	0.030429	-1.69337	0.00749892	0.0356517
ENSG00000166676	TVP23A	16:10760919-10818794	0.010677	0.049261	-2.17428	0.00348955	0.0190104
ENSG00000235545	AC103923.1	1:62455115-62710838	0.010705	0.164197	-2.92407	9.54e-11	2.59e-09
ENSG00000143412	ANXA9	1:150982249-150995634	0.010754	0.138147	-3.58436	1.11e-09	2.56e-08
ENSG00000187984	ANKRD19P	9:92809388-92899608	0.010992	0.037532	-1.90282	0.00180693	0.0108489
ENSG00000250878	METTL21EP	13:102880099-102896033	0.011231	0.088893	-3.13992	4.63e-08	7.89e-07
ENSG00000285402	AC244230.2	10:46375752-46537864	0.011302	0.088035	-3.16183	6.81e-12	2.15e-10
ENSG00000215304	AC135983.1	15:32398956-32435233	0.011439	0.059792	-2.5364	1.85e-06	2.35e-05
ENSG00000263494	AC004702.1	17:20185082-20322973	0.011579	0.176275	-4.12689	7.09e-18	5.13e-16
ENSG00000280537	AC068946.1	2:219075329-219171283	0.011881	0.093158	-2.78951	4.17e-09	8.64e-08
ENSG00000245067	IGFBP7-AS1	4:57109762-57207459	0.011886	0.089241	-3.08653	3.99e-07	5.71e-06
ENSG00000283549	AC007161.3	7:7640752-8004053	0.011981	0.037605	-1.85128	1.9e-05	0.000192415
ENSG00000214415	GNAT3	7:80458671-80512020	0.012047	0.100135	-3.24015	2.27e-11	6.74e-10
ENSG00000265555	LINC01903	18:67808505-67814822	0.012123	0.133573	-3.6271	1.04e-07	1.67e-06
ENSG00000226674	TEX41	2:144666312-145262988	0.01215	0.2132	-2.81573	3.58e-06	4.31e-05
ENSG00000203797	DDO	6:110391771-110415575	0.012231	0.074919	-2.7716	2.03e-07	3.09e-06
ENSG00000225913	AL138767.3	10:87607985-87659279	0.01228	0.033588	-1.63745	0.000828016	0.00552846
ENSG00000155974	GRIP1	12:66347431-67069162	0.012487	0.164658	-2.52173	3.66e-06	4.37e-05
ENSG00000103723	AP3B2	15:82659280-82710156	0.012496	0.058676	-1.88733	0.00321704	0.0176932
ENSG00000152578	GRIA4	11:105609994-105982092	0.012839	0.003854	1.49509	0.00825456	0.0386942
ENSG00000231806	PCAT7	9:94555054-94603990	0.013111	0.142744	-1.81355	0.000960291	0.00623107
ENSG00000162552	WNT4	1:22117313-22143969	0.013131	0.171126	-2.4995	1.42e-05	0.000146942
ENSG00000216588	IGSF23	19:44613563-44636781	0.013141	0.34316	-4.44004	6.45e-09	1.29e-07
ENSG00000249856	AC116337.3	5:74899115-75023928	0.013327	0.077617	-2.71645	1.5e-08	2.79e-07
ENSG00000258740	AL691403.1	14:75238616-75269283	0.013396	0.060767	-2.36628	3.75e-06	4.47e-05
ENSG00000164695	CHMP4C	8:81732448-81759515	0.013496	0.062509	-2.36691	4.18e-06	4.94e-05
ENSG00000287678	AL031778.1	6:41080624-41101056	0.013625	0.063801	-2.38514	1.04e-05	0.000110903
ENSG00000273709	RF00004	17:43240811-43252019	0.01364	1.43735	-7.11425	1.68e-17	1.16e-15
ENSG00000172350	ABCG4	11:119149052-119162653	0.013668	0.059071	-2.08002	0.00360343	0.0195623
ENSG00000172794	RAB37	17:74670578-74747335	0.013674	0.148159	-2.84328	2.45e-08	4.34e-07
ENSG00000047936	ROS1	6:117288300-117425855	0.013716	0.113976	-3.25441	2.07e-12	7.23e-11
ENSG00000139292	LGR5	12:71439798-71586310	0.013775	0.3276	-4.63375	1.98e-21	2.19e-19
ENSG00000198719	DLL1	6:170282206-170306565	0.013788	0.05679	-2.22345	1.96e-05	0.000195256
ENSG00000227145	IL21-AS1	4:122618983-122689156	0.013925	0.058495	-2.26481	1.23e-06	1.62e-05
ENSG00000235209	AL022318.1	22:38921227-38924708	0.014054	0.085588	-2.71015	0.0011736	0.00747028
ENSG00000138161	CUZD1	10:122832158-122846175	0.014143	0.199363	-3.93939	8.99e-12	2.79e-10
ENSG00000233483	AC008105.2	17:45245186-45251129	0.014157	0.109665	-2.91609	5.36e-05	0.000482594
ENSG00000286707	AC010896.1	2:26298570-26306340	0.014383	0.063966	-2.22772	0.0100337	0.0455515
ENSG00000154864	PIEZO2	18:10666483-11148762	0.014447	0.002976	2.05441	1.04e-05	0.000111552
ENSG00000261821	AC090826.1	15:74348014-74371211	0.014449	0.03536	-1.46601	0.00825456	0.0386942
ENSG00000254272	AC087854.2	8:22492631-22493044	0.014473	0.58519	-4.26718	0.000376589	0.00276548
ENSG00000175920	DOK7	4:3463306-3501473	0.014512	0.045153	-1.79799	0.00105185	0.00677568
ENSG00000286110	AC090983.2	15:24558060-24912924	0.014695	0.042626	-1.65841	0.000196652	0.00154867
ENSG00000138622	HCN4	15:73319859-73368958	0.014716	0.004192	1.53344	0.00823221	0.0386185
ENSG00000074803	SLC12A1	15:48168405-48304078	0.01474	0.115184	-3.03835	2.55e-08	4.51e-07
ENSG00000212724	KRTAP2-3	17:41059240-41060114	0.014887	0.243535	-4.08784	0.000884859	0.00578141
ENSG00000160111	CPAMD8	19:16892947-17026815	0.014922	0.075119	-2.14778	7.35e-06	8.24e-05
ENSG00000134940	ACRV1	11:125656036-125681123	0.015072	0.385225	-2.79192	4.33e-06	5.12e-05
ENSG00000241935	HOGA1	10:97584323-97612802	0.015141	0.049101	-1.74244	0.00176666	0.0106256
ENSG00000129595	EPB41L4A	5:112142441-112419313	0.015313	0.033652	-1.52583	0.00107302	0.00689636
ENSG00000147862	NFIB	9:14081843-14398983	0.015453	0.117441	-3.94706	3.05e-14	1.43e-12
ENSG00000124406	ATP8A1	4:42408373-42657105	0.015583	0.224019	-2.88904	3.93e-10	9.66e-09
ENSG00000246228	CASC8	8:127289817-127482139	0.015656	0.053624	-1.9286	0.00758204	0.0359973
ENSG00000186847	KRT14	17:41582279-41586895	0.015818	0.291027	-4.04502	5.24e-09	1.07e-07
ENSG00000262668	AJ003147.2	16:3188204-3224779	0.015861	0.087038	-2.6413	9.57e-08	1.55e-06
ENSG00000176532	PRR15	7:29563835-29567293	0.015875	0.105261	-2.88782	0.00108459	0.00696065
ENSG00000258028	AL135878.1	14:28936889-29372406	0.015915	0.05256	-1.69074	0.00533667	0.0270195
ENSG00000232811	AL360270.1	1:110943467-110952848	0.016039	0.055306	-1.9327	0.00232234	0.0135182
ENSG00000142185	TRPM2	21:44350163-44443081	0.016107	0.002969	2.15883	0.000204205	0.0016049
ENSG00000260230	FRRS1L	9:109130293-109167295	0.016181	0.044	-1.80105	0.0012248	0.00775805
ENSG00000280639	LINC02204	15:70570958-70586606	0.016225	0.073546	-2.35202	1.69e-05	0.000171994
ENSG00000258412	AL355102.1	14:96210860-96214818	0.016285	0.08148	-2.52865	0.00119746	0.00760499
ENSG00000131620	ANO1	11:70078302-70189528	0.016316	0.035802	-1.33894	0.00850499	0.0396887
ENSG00000188399	ANKRD36P1	Y:26409815-26420535	0.016521	0.082357	-2.47171	3.1e-05	0.000295368
ENSG00000279739	AC011369.2	5:168128856-168130422	0.016625	0.14646	-3.27202	0.00236482	0.0137324
ENSG00000235042	AC098820.2	2:216385288-216412696	0.016808	0.038891	-1.39619	0.00637329	0.0315842
ENSG00000101230	ISM1	20:13221274-13300651	0.016862	0.065352	-2.15594	2.05e-06	2.58e-05
ENSG00000152779	SLC16A12	10:89430299-89556641	0.016864	0.053312	-1.85901	2.79e-05	0.000271124
ENSG00000053524	MCF2L2	3:183178043-183428778	0.016871	0.035293	-1.30612	0.0107192	0.0482345
ENSG00000257322	AC138123.1	12:93003415-93215679	0.016884	0.093882	-2.03129	0.00461337	0.0238465
ENSG00000107485	GATA3	10:8045378-8075198	0.0169	0.084417	-2.48621	1.69e-06	2.16e-05
ENSG00000172572	PDE3A	12:20369245-20684381	0.016942	0.04274	-1.53051	0.00123232	0.0078025
ENSG00000237772	LINC02631	2:138601599-138617469	0.017066	0.126612	-2.87558	7.02e-05	0.000620076
ENSG00000251199	AC015631.1	4:134026665-134327977	0.017095	0.244757	-4.21901	4.85e-12	1.58e-10
ENSG00000237013	LINC01812	2:67796054-67825562	0.017233	0.080039	-2.38286	1.5e-06	1.95e-05
ENSG00000187950	OVCH1	12:29412474-29497686	0.017467	0.044409	-1.51615	0.00726739	0.0346356
ENSG00000182107	TMEM30B	14:61277370-61281840	0.017481	0.064873	-2.07159	0.00973269	0.0443997
ENSG00000232386	AC015712.1	15:100849561-100861756	0.017674	0.080142	-2.22772	0.0100337	0.0455515
ENSG00000017427	IGF1	12:102395874-102481744	0.017677	0.088237	-2.51939	3.67e-08	6.35e-07
ENSG00000047662	FAM184B	4:17629306-17781512	0.017704	0.048065	-1.64613	0.00016611	0.0013383
ENSG00000235947	EGOT	3:4749192-4751590	0.017736	0.12849	-2.77693	0.000829981	0.00553564
ENSG00000258766	DIO2-AS1	14:80201275-80455469	0.017759	0.955274	-5.95278	3.5e-31	9.3e-29
ENSG00000251675	AC010260.1	5:80128361-80143883	0.017819	0.093414	-2.53697	2.54e-06	3.15e-05
ENSG00000111729	CLEC4A	12:8123632-8138607	0.018033	0.319691	-4.32937	6.48e-16	3.78e-14
ENSG00000242338	BMS1P4	10:73715843-73730469	0.01818	0.088034	-2.31972	0.000126706	0.00104327
ENSG00000172247	C1QTNF4	11:47589667-47594411	0.018192	0.081451	-2.28484	0.00199893	0.0118643
ENSG00000147036	LANCL3	X:37571569-37684463	0.018324	0.004621	1.7797	0.000292269	0.00222943
ENSG00000116833	NR5A2	1:200027614-200177420	0.018333	0.118236	-2.58656	2.28e-08	4.06e-07
ENSG00000286805	AL138716.1	6:161435098-161446016	0.018527	0.055883	-1.77747	0.0034764	0.0189538
ENSG00000101695	RNF125	18:32018825-32073219	0.018714	0.067559	-2.05227	1.08e-05	0.000115526
ENSG00000280424	BX537318.2	22:46006616-46010777	0.018778	0.076358	-2.20838	0.00528628	0.0268342
ENSG00000224905	AP001347.1	21:14027419-14144468	0.018917	0.210818	-2.95691	1.11e-10	2.96e-09
ENSG00000139193	CD27	12:6444867-6451718	0.019197	0.076619	-2.15188	0.00083827	0.00558494
ENSG00000227193	AC244453.1	1:121118126-121146826	0.019202	0.063666	-1.90771	9.52e-05	0.00081036
ENSG00000177855	CACYBPP2	2:183607442-183608119	0.019212	0.354048	-4.26718	0.000376589	0.00276548
ENSG00000124343	XG	X:2752048-2816500	0.019247	0.069162	-3.83881	1.88e-13	8.06e-12
ENSG00000265366	GLUD1P2	10:46759019-46786770	0.019383	0.144248	-3.07331	6.52e-10	1.55e-08
ENSG00000085741	WNT11	11:76186325-76210736	0.019398	0.350246	-4.12286	1.41e-15	7.89e-14
ENSG00000260128	ULK4P2	15:30572738-30600647	0.019482	0.21564	-3.84825	2.12e-12	7.41e-11
XLOC_053847	XLOC_053847	2:92432632-92462933	0.019559	2.14685	-6.78818	9.62e-35	3.69e-32
ENSG00000273597	AL355377.1	9:35001342-35002994	0.019648	0.122809	-2.52774	0.0052473	0.0266974
ENSG00000279315	AL158212.4	10:112831169-112832454	0.019718	0.157931	-3.08078	0.00786477	0.0371808
ENSG00000242104	LINC02618	3:141660536-141729405	0.019808	0.151819	-3.13169	1.63e-11	4.93e-10
ENSG00000163623	NKX6-1	4:84491987-84498450	0.019826	0.099636	-2.41995	0.000411667	0.0029983
ENSG00000239445	ST3GAL6-AS1	3:98706236-98732757	0.019833	0.005741	2.53553	0.00607288	0.0302642
ENSG00000286561	AC011092.3	11:9982753-10000290	0.019889	0.109377	-2.65424	2.61e-07	3.89e-06
ENSG00000171798	KNDC1	10:133160219-133226412	0.019951	0.049457	-1.517	0.00207943	0.0122765
ENSG00000147145	LPAR4	X:78747709-78757094	0.019956	0.124156	-2.45437	4.03e-05	0.000376905
ENSG00000178235	SLITRK1	13:83877205-83882393	0.020082	0.221013	-3.65893	3.24e-09	6.8e-08
XLOC_073015	XLOC_073015	4:107546544-107579249	0.020144	0.270887	-3.93904	1.3e-15	7.33e-14
ENSG00000256238	SUPT16HP1	12:16399274-16402406	0.020262	0.099616	-2.46483	0.00227587	0.013275
ENSG00000167780	SOAT2	12:53103486-53124535	0.020305	0.07389	-2.03312	8.59e-05	0.00073752
ENSG00000179766	ATP8B5P	9:35406755-35483035	0.020317	0.004255	2.07132	0.00172689	0.0104186
ENSG00000188305	PEAK3	19:2274631-2282175	0.020321	0.087972	-2.28538	0.000221986	0.00173072
ENSG00000286335	AC009230.1	2:149038727-149215227	0.020321	0.777032	-5.41516	3.35e-20	3.21e-18
ENSG00000229891	LINC01315	22:42364390-42369284	0.020401	0.154751	-2.42713	0.000519431	0.0036083
ENSG00000112796	ENPP5	6:46159185-46170980	0.02044	0.11485	-2.26327	5.21e-05	0.000470047
ENSG00000186868	MAPT	17:45894382-46028334	0.020466	0.150855	-1.82256	7.85e-05	0.000677324
ENSG00000254732	AP001931.1	11:57742163-57793243	0.021202	0.122042	-2.71398	4.84e-09	9.9e-08
ENSG00000287929	AL354953.1	1:183252263-183258968	0.021298	0.095193	-2.34542	0.000172494	0.00138651
ENSG00000102935	ZNF423	16:49487524-49857919	0.021394	0.005675	1.70239	0.000126704	0.00104327
ENSG00000184564	SLITRK6	13:85792790-85806683	0.02146	0.254019	-3.70499	2.54e-12	8.73e-11
ENSG00000287127	AC009879.4	8:66363774-66432370	0.021642	0.049088	-1.39034	0.0020178	0.0119692
ENSG00000257194	AC126178.1	12:90107739-90112779	0.021681	0.074098	-1.87437	0.00973082	0.0443997
ENSG00000234840	LINC01239	9:22646200-22824213	0.0222	0.084861	-1.92743	1.18e-05	0.000125614
ENSG00000108950	FAM20A	17:68535113-68601367	0.022229	0.105005	-2.44003	1.08e-06	1.44e-05
ENSG00000268333	AL132655.1	20:58833809-58836529	0.02252	0.150481	-2.86165	0.000186219	0.00148683
ENSG00000205293	LINC01602	8:57855500-57984126	0.02258	0.079057	-2.01449	9.15e-06	9.9e-05
ENSG00000018236	CNTN1	12:40692439-41072415	0.022587	0.385474	-4.29288	9.11e-16	5.23e-14
ENSG00000205002	AARD	8:116938199-116944487	0.022588	0.153616	-2.31234	0.000214401	0.00167741
ENSG00000188460	ACTBP11	1:223863726-223864851	0.022597	0.292805	-3.7926	3.37e-05	0.000318574
ENSG00000229625	AC016877.1	8:98961428-98968284	0.022638	0.243206	-3.60525	5.57e-10	1.34e-08
ENSG00000270066	AL356488.2	1:109100193-109100619	0.022981	26.0577	-9.75186	2.52e-35	1e-32
ENSG00000158473	CD1D	1:158179947-158184896	0.023088	0.077225	-1.9286	0.00758204	0.0359973
ENSG00000124721	DNAH8	6:38715341-39030529	0.023227	0.001919	3.36568	3.07e-11	8.92e-10
ENSG00000132854	KANK4	1:62236165-62319434	0.023277	0.797024	-4.86698	6.36e-23	8.45e-21
ENSG00000279488	AC004623.1	19:1369265-1374364	0.023328	0.118365	-2.38754	0.00115274	0.00735253
ENSG00000162779	AXDND1	1:179365720-179554735	0.023401	0.013591	1.33571	0.0056317	0.0283426
ENSG00000251205	AC016598.2	5:143531331-143598434	0.023626	0.114063	-2.35169	6.28e-07	8.7e-06
ENSG00000164116	GUCY1A1	4:155666711-155732349	0.023664	0.06562	-1.67076	0.00026075	0.00200721
ENSG00000243018	AC005486.1	7:151249325-151254390	0.02372	0.162533	-2.85375	3.39e-06	4.13e-05
ENSG00000267711	AC060766.6	17:35400878-35403006	0.023738	0.14728	-2.77693	0.000829981	0.00553564
ENSG00000236304	AP001189.1	11:76657056-76663866	0.023774	0.081038	-1.9327	0.00232234	0.0135182
ENSG00000064886	CHI3L2	1:111200771-111243440	0.023795	0.088254	-1.66826	0.00136416	0.00856236
ENSG00000181409	AATK	17:81117295-81166221	0.023837	0.005313	1.88478	0.00156395	0.00957294
ENSG00000286489	AC010789.2	10:101694401-101705119	0.023882	0.084153	-2.0079	0.000284129	0.00217213
ENSG00000260628	AC142381.3	16:31975803-32003728	0.023912	0.121311	-2.85858	8.41e-08	1.37e-06
ENSG00000102683	SGCG	13:23180952-23325165	0.024063	0.053538	-1.35698	0.00166449	0.0100753
ENSG00000182771	GRID1	10:85599552-86366795	0.024085	0.00396	2.39799	5.91e-08	9.91e-07
ENSG00000259278	AC087878.1	15:39019193-39026521	0.024145	0.107114	-2.26928	0.000159888	0.00129277
ENSG00000200882	RNU6-681P	3:177126017-177126120	0.024215	1.42653	-3.64417	0.00839028	0.0392181
ENSG00000184349	EFNA5	5:107376889-107670937	0.024248	0.204682	-3.11104	1.1e-08	2.08e-07
ENSG00000171587	DSCAM	21:40010999-40847158	0.024329	0.006652	1.66385	0.000104383	0.000883308
ENSG00000163083	INHBB	2:120346136-120351803	0.024378	0.140184	-2.66663	1.15e-05	0.000122765
ENSG00000080007	DDX43	6:73394828-73417566	0.024606	0.135439	-2.29955	4.56e-06	5.37e-05
ENSG00000135298	ADGRB3	6:68635282-69389506	0.024846	0.059522	-1.46462	0.000506336	0.00359726
ENSG00000276809	AL138955.1	13:95744726-95745765	0.024883	0.214352	-3.27202	0.00236482	0.0137324
ENSG00000250746	AC105250.1	4:164188311-164190367	0.024992	0.141897	-2.71015	0.0011736	0.00747028
ENSG00000148357	HMCN2	9:130265882-130434123	0.025153	0.002131	2.41861	6.7e-06	7.57e-05
ENSG00000226919	AL365184.1	1:240763334-240776824	0.02523	0.190779	-2.9521	2.55e-06	3.15e-05
ENSG00000273784	AL137058.2	13:52600042-52642542	0.025535	0.48421	-4.64258	2.89e-20	2.8e-18
ENSG00000107018	RLN1	9:5334930-5339876	0.025648	0.085691	-1.87437	0.00973082	0.0443997
ENSG00000172000	ZNF556	19:2867335-2883445	0.025666	0.004413	2.293	0.002639	0.0148206
ENSG00000248774	AC097534.1	4:173322206-173329694	0.025689	0.091015	-1.99775	0.00085276	0.00561846
ENSG00000241593	AC099542.1	3:81246579-81297345	0.025692	0.104171	-2.21667	1.69e-06	2.15e-05
ENSG00000100342	APOL1	22:36253010-36267530	0.025994	0.077275	-1.75499	0.00137908	0.00864375
ENSG00000197134	ZNF257	19:22052430-22091480	0.026145	0.082231	-1.45847	0.00646921	0.031978
ENSG00000258572	AL133467.1	14:95467809-95517911	0.026148	0.425119	-3.34137	3.59e-12	1.21e-10
ENSG00000160963	COL26A1	7:101362875-101559024	0.026244	0.091796	-2.00906	3.65e-06	4.36e-05
ENSG00000173175	ADCY5	3:123282296-123449758	0.026405	0.079315	-1.77951	0.000263442	0.00202693
ENSG00000257407	AC009803.1	12:115582061-115639734	0.026916	0.226367	-2.34116	3.63e-07	5.22e-06
ENSG00000226361	TERF1P5	13:18680494-18681700	0.02698	0.159534	-2.52774	0.0052473	0.0266974
ENSG00000068615	REEP1	2:86213993-86338083	0.027018	0.21547	-2.89425	5.19e-10	1.26e-08
ENSG00000288021	AL450338.2	6:85949690-85998263	0.027161	0.117117	-2.30452	4.2e-07	6e-06
ENSG00000187595	ZNF385C	17:42025576-42098479	0.027218	0.001567	3.87031	5.5e-08	9.3e-07
ENSG00000104213	PDGFRL	8:17576433-17644071	0.027351	0.090876	-1.93096	1.84e-05	0.000186786
XLOC_022781	XLOC_022781	12:51572512-51586148	0.027422	0.198094	-3.04293	2.74e-09	5.81e-08
ENSG00000234828	IQCM	4:149351903-150002093	0.02773	0.119459	-3.36603	4.58e-11	1.29e-09
ENSG00000285897	AC004687.2	17:58345175-58417595	0.027799	0.106829	-1.84215	4.76e-05	0.000434714
ENSG00000246225	AC006299.1	11:22827281-22945393	0.02783	0.393097	-1.57508	0.009406	0.0432381
ENSG00000144488	ESPNL	2:238100340-238133287	0.027883	0.081063	-1.72597	0.000320457	0.00239224
ENSG00000123338	NCKAP1L	12:54497752-54548243	0.028041	0.043514	1.98045	0.0032271	0.0177422
ENSG00000259000	DOCK11P1	14:44860316-44866247	0.028459	0.002315	3.20592	0.00839028	0.0392181
ENSG00000255450	AC110056.1	11:29275655-29276565	0.028597	0.334682	-3.662	7.35e-05	0.000645781
ENSG00000250350	AC104819.2	4:151273592-151287588	0.028602	0.36649	-3.64417	0.00839028	0.0392181
ENSG00000279995	AC139792.3	5:34124162-34124385	0.028645	0.760112	-3.76852	0.00528154	0.0268265
XLOC_099846	XLOC_099846	9:29976789-30049066	0.028707	0.275016	-3.45808	8.06e-14	3.6e-12
ENSG00000185742	C11orf87	11:109422120-109429114	0.028735	0.105689	-2.02305	0.000684293	0.00463249
ENSG00000268081	AC123912.1	19:21554640-21569237	0.028752	0.080781	-1.6691	0.00138674	0.00868656
ENSG00000144852	NR1I2	3:119780484-119818485	0.028959	0.000898	3.20592	0.00839028	0.0392181
ENSG00000173867	AC013489.1	15:88459501-88546585	0.0292	0.004054	2.60544	3.81e-07	5.46e-06
ENSG00000163751	CPA3	3:148865296-148897203	0.029226	0.072783	-1.51439	0.001185	0.00753475
ENSG00000165197	VEGFD	X:15345596-15384413	0.02928	0.005328	2.19874	0.000109944	0.000926333
ENSG00000228853	NEGR1-IT1	1:71794232-71837012	0.029373	0.098957	-1.94851	1.9e-05	0.000192269
ENSG00000285854	AC010197.2	12:21536203-21657798	0.029951	0.007869	1.71097	0.000538655	0.00372686
ENSG00000152822	GRM1	6:146027646-146437601	0.029978	0.008476	1.61314	0.000198036	0.00155799
ENSG00000179841	AKAP5	14:64465499-64474503	0.030015	0.548656	-5.41243	2.92e-19	2.52e-17
ENSG00000287652	AC000082.1	22:19516590-19522769	0.030367	0.142401	-2.37313	5.74e-05	0.000514251
ENSG00000068781	STON1-GTF2A1L	2:48529925-48776517	0.030539	0.004755	2.42326	1.77e-05	0.000179917
ENSG00000224976	PARP4P2	13:19349137-19407962	0.03054	0.004884	2.42004	4.7e-06	5.53e-05
ENSG00000124920	MYRF	11:61752642-61788518	0.030634	0.09891	-1.67628	0.00256538	0.0144567
ENSG00000186462	NAP1L2	X:73212299-73214848	0.030649	0.159218	-2.55477	0.000660977	0.00448832
ENSG00000265579	AC023301.1	18:72743756-72745961	0.030771	0.349967	-3.4996	3.9e-07	5.59e-06
ENSG00000239569	KMT2E-AS1	7:104992768-105076055	0.031016	0.735249	-4.76625	1.34e-22	1.72e-20
ENSG00000128262	POM121L9P	22:24251828-24265525	0.03115	0.16738	-1.79858	0.000523224	0.0036314
ENSG00000162078	ZG16B	16:2830169-2839585	0.031246	0.161717	-2.33995	0.000860935	0.00563813
ENSG00000178568	ERBB4	2:211375717-212538841	0.031458	0.020524	3.33017	5.7e-05	0.000510848
ENSG00000169918	OTUD7A	15:31475398-31870789	0.031521	0.002694	2.07352	1.01e-05	0.000108095
ENSG00000280634	THRIL	12:124993705-125027410	0.031573	0.132854	-2.26743	9.83e-07	1.32e-05
ENSG00000236094	LINC00545	13:30868664-30883395	0.031694	0.281019	-3.59256	5.24e-08	8.89e-07
ENSG00000156510	HKDC1	10:69220332-69267552	0.031926	0.007678	1.83348	0.000499587	0.00357668
ENSG00000165323	FAT3	11:92352096-92896470	0.032085	0.701084	-2.91988	3.89e-11	1.11e-09
ENSG00000142621	FHAD1	1:15247272-15400283	0.032147	0.007851	1.53029	0.00695566	0.0340632
ENSG00000233644	ARHGEF7-IT1	13:111122652-111144264	0.032403	0.079586	-1.49766	0.0018846	0.0112674
ENSG00000273433	AC004080.6	7:27128969-27152561	0.032725	0.089104	-1.63088	0.000539143	0.00372857
ENSG00000255093	AP002008.2	11:111448450-111475397	0.032727	0.005447	2.23524	0.000236256	0.00183501
ENSG00000234091	AL157392.2	10:13670184-13891775	0.032813	0.494075	-5.97532	2.56e-25	4.32e-23
ENSG00000138115	CYP2C8	10:95036772-95069497	0.032816	0.006281	2.13223	0.000338325	0.00250996
ENSG00000174640	SLCO2A1	3:133928145-134052184	0.032995	0.086789	-2.82167	7.69e-09	1.53e-07
ENSG00000197859	ADAMTSL2	9:133532164-133575519	0.033007	0.006795	2.05278	0.000334323	0.00248538
ENSG00000286765	AP005899.2	18:8971624-8974580	0.033299	0.236154	-2.95296	9.35e-06	0.00010079
ENSG00000164530	PI16	6:36948263-36964837	0.033535	0.230795	-2.9632	1.35e-09	3e-08
ENSG00000081237	PTPRC	1:198638457-198757476	0.03354	0.584642	-3.47615	5.38e-14	2.47e-12
ENSG00000236532	LINC01695	21:28116094-28228667	0.033551	0.363182	-4.25875	6.43e-18	4.66e-16
ENSG00000129682	FGF13	X:138614727-139222777	0.033618	0.005178	2.4922	2.11e-08	3.78e-07
ENSG00000139055	ERP27	12:14914039-14938537	0.033681	0.209718	-2.49945	1.8e-07	2.76e-06
ENSG00000058404	CAMK2B	7:44217150-44334577	0.033725	0.006384	2.11991	0.000284711	0.00217605
ENSG00000215529	EFCAB8	20:32858923-32961609	0.033745	0.002886	2.92593	1.05e-07	1.69e-06
ENSG00000141338	ABCA8	17:68867289-68955392	0.033864	0.120377	-1.85107	3.76e-05	0.000352239
ENSG00000186205	2025-03-01	1:220786913-220819659	0.033869	0.176192	-2.40392	5.11e-07	7.17e-06
ENSG00000273331	TM4SF19-TCTEX1D2	3:196316082-196338373	0.033968	0.002662	3.17275	5.7e-06	6.52e-05
ENSG00000242220	TCP10L	21:32573721-32587373	0.034165	0.007549	1.86063	0.00973082	0.0443997
ENSG00000280136	AC240565.1	17:88641-118578	0.03424	0.005506	2.34813	7.26e-05	0.000639373
ENSG00000127324	TSPAN8	12:71125085-71441898	0.034369	0.118999	-1.64726	0.000116144	0.000974879
ENSG00000172497	ACOT12	5:81329996-81394179	0.034644	0.040985	-1.90555	6.78e-05	0.000599499
ENSG00000198523	PLN	6:118548296-118561716	0.034864	0.338446	-3.47973	3.95e-12	1.31e-10
ENSG00000198848	CES1	16:55802851-55833337	0.035207	0.085288	-1.34648	0.00446426	0.0231952
ENSG00000212415	RF00591	15:32922470-32971532	0.035411	0.564998	-4.09838	8.21e-18	5.87e-16
ENSG00000197977	ELOVL2	6:10980759-11044305	0.035537	0.140793	-2.18542	8.85e-07	1.19e-05
ENSG00000278231	AL133342.1	20:48821688-48849458	0.03559	0.158548	-2.358	3.73e-07	5.36e-06
ENSG00000105409	ATP1A3	19:41966582-41997497	0.035679	0.153028	-2.72581	3.69e-07	5.29e-06
ENSG00000152078	TMEM56	1:95117355-95197607	0.035865	0.107153	-1.32649	0.0032165	0.0176932
ENSG00000274272	AC069281.2	7:100572232-100578700	0.035871	0.156003	-2.31054	2.96e-05	0.00028639
ENSG00000212710	CTAGE1	18:22413601-22417915	0.036081	0.102432	-1.71767	0.00701327	0.0342806
ENSG00000237301	AL121992.1	1:15586136-15603626	0.036506	0.00794	1.95012	0.00238425	0.0138011
ENSG00000226937	CEP164P1	10:45002222-45076066	0.036886	0.121166	-1.92045	4.54e-05	0.000420784
ENSG00000177679	SRRM3	7:76201896-76287288	0.036888	0.096153	-1.58029	0.000822556	0.00549436
XLOC_099797	XLOC_099797	9:26260924-26261917	0.037151	0.299251	-3.10896	0.000348534	0.00257587
ENSG00000238005	AL391832.2	1:234957342-234970062	0.037327	0.097875	-2.12715	0.00220539	0.0129148
ENSG00000241723	AC074276.1	3:158203111-158537109	0.037417	0.464601	-3.7489	4.03e-11	1.15e-09
ENSG00000229047	AF127577.1	21:14961309-14964233	0.03747	0.21412	-2.63089	3.65e-05	0.000343009
ENSG00000258964	AL137129.1	14:61734138-61776260	0.037597	0.109365	-1.74113	0.000104486	0.000883701
ENSG00000237940	LINC01238	2:241970683-241977276	0.037637	0.235442	-2.06538	0.000733197	0.0049367
ENSG00000279592	AC010653.2	16:71859680-71860676	0.037715	0.330302	-3.23956	0.000116677	0.000978823
ENSG00000234452	SLC16A12-AS1	10:89456064-89468140	0.037757	0.412552	-3.08008	6.88e-10	1.63e-08
ENSG00000261191	AC013640.1	15:36579653-36669097	0.037866	0.252469	-2.89138	2.18e-08	3.9e-07
ENSG00000236319	AC105021.1	17:55526964-55561577	0.037903	0.084281	-1.35809	0.00428357	0.0223535
ENSG00000183454	GRIN2A	16:9753404-10182754	0.037949	0.024735	1.61378	0.00452978	0.0234847
ENSG00000186628	FSD2	15:82755362-82806070	0.038031	0.004521	2.82123	2.92e-07	4.33e-06
ENSG00000258983	AL162171.3	14:88499334-88515502	0.038081	0.000748	5.07915	4.77e-07	6.77e-06
ENSG00000074966	TXK	4:48066393-48134250	0.038146	0.009977	1.6989	0.000518554	0.00360462
ENSG00000227803	AL158198.1	6:20126660-20317739	0.038423	0.501525	-4.07113	3.93e-18	2.9e-16
ENSG00000235532	LINC00402	13:74231457-74259976	0.038558	0.008687	1.87295	0.000727725	0.00490304
ENSG00000222035	KIAA2012-AS1	2:202075396-202117062	0.038653	0.381796	-2.39929	1.2e-07	1.89e-06
ENSG00000204194	RPL12P1	6:33391852-33405173	0.038719	0.443784	-3.57044	1.29e-09	2.87e-08
ENSG00000286366	AC005052.2	X:119791971-119810949	0.038961	0.10086	-1.5693	0.00107764	0.00692318
ENSG00000284844	AP000812.4	11:72105924-72109329	0.039048	0.134446	-1.88733	0.00321704	0.0176932
ENSG00000010610	CD4	12:6786858-6820799	0.039077	0.085168	-1.84699	0.000211463	0.00165609
ENSG00000251664	PCDHA12	5:140875302-141012347	0.039125	0.15008	-2.8227	3.76e-10	9.3e-09
ENSG00000171496	OR1L8	9:122567117-122583384	0.039266	0.006451	1.75531	0.0103844	0.0469519
ENSG00000224613	AC095032.1	1:103415980-103525511	0.039368	0.010961	1.6385	0.00032106	0.00239559
ENSG00000251468	AC135352.1	8:12958387-12962200	0.03947	0.142279	-2.01047	0.00150116	0.0092198
ENSG00000278829	AC099811.5	17:42272069-42275571	0.039568	0.114086	-1.69539	0.0103844	0.0469519
ENSG00000135747	ZNF670-ZNF695	1:246945547-247078811	0.0396	0.181879	-2.03886	4.09e-06	4.84e-05
ENSG00000129910	CDH15	16:89171767-89195492	0.039775	0.219125	-2.65241	5.22e-08	8.86e-07
ENSG00000130283	GDF1	19:18868545-18896727	0.039817	0.178214	-2.36701	3.38e-07	4.98e-06
ENSG00000251632	LINC02172	4:137545731-137603430	0.039853	0.089666	-1.37162	0.00179965	0.0108094
ENSG00000242861	AL591895.1	1:225840883-225846522	0.039968	0.135667	-1.9099	0.000784949	0.00526124
ENSG00000117595	IRF6	1:209785617-209806175	0.040046	0.346462	-2.77215	7.37e-09	1.47e-07
ENSG00000070182	SPTB	14:64746283-64879907	0.040299	0.165972	-1.40296	0.00141712	0.00885696
ENSG00000286579	AC023483.1	3:4269153-4311495	0.04046	0.161627	-2.1972	1.03e-06	1.38e-05
ENSG00000046889	PREX2	8:67952046-68237032	0.040545	0.478968	-3.23786	5.86e-13	2.31e-11
ENSG00000229728	AL136531.1	20:1361622-1362585	0.040599	0.22283	-2.22772	0.0100337	0.0455515
ENSG00000133985	TTC9	14:70641916-70675366	0.04088	0.161608	-2.18743	1.48e-06	1.92e-05
ENSG00000228125	AKIRIN1P2	X:68073152-68192995	0.041027	0.296844	-3.01684	0.000154712	0.00125637
ENSG00000243696	AC006254.1	3:52813282-52843169	0.041083	0.130471	-2.09439	1.18e-05	0.000125774
ENSG00000249738	AC008691.1	5:159310745-159805536	0.041131	0.177951	-2.33229	1.59e-06	2.06e-05
ENSG00000133878	DUSP26	8:33591330-33600023	0.041625	0.137296	-2.21755	8.59e-05	0.00073752
ENSG00000110076	NRXN2	11:64606174-64723188	0.041652	0.008764	1.70016	0.000437125	0.00316298
ENSG00000243305	AC026347.1	3:152457759-152496813	0.041768	0.155958	-2.09588	2.93e-06	3.6e-05
ENSG00000168955	TM4SF20	2:227362156-227381995	0.041951	0.451384	-3.6179	8.04e-14	3.6e-12
ENSG00000286826	AL136129.1	6:169097799-169102428	0.041952	0.119109	-1.72925	0.00468829	0.0241815
ENSG00000268894	PLCE1-AS1	10:94278681-94287478	0.041979	0.530381	-3.6475	1.68e-11	5.07e-10
ENSG00000251388	AC079380.1	4:133871246-134010690	0.042087	0.154076	-2.07518	1.63e-06	2.08e-05
ENSG00000130477	UNC13A	19:17601328-17688365	0.042131	0.178369	-1.9052	1.27e-05	0.000132412
ENSG00000236915	CLCA4-AS1	1:86571181-86696311	0.042237	0.010758	1.76278	0.000106368	0.00089888
ENSG00000199377	RNU5F-1	1:44721786-44721902	0.042307	1.4317	-3.76852	0.00528154	0.0268265
ENSG00000139269	INHBE	12:57452323-57459280	0.042361	0.176366	-2.20823	0.000169373	0.00136247
ENSG00000250075	AC104806.2	4:67417305-67468251	0.04237	0.012412	1.55794	0.00133387	0.0083976
ENSG00000229116	AL137026.1	10:44282489-44293998	0.042385	0.133215	-1.59961	0.0087349	0.0406214
ENSG00000232528	AL109809.1	20:1767957-1779995	0.042632	0.211434	-2.27067	5.42e-06	6.25e-05
ENSG00000147614	ATP6V0D2	8:85987323-86154225	0.042944	0.02395	1.67337	0.00295599	0.0164141
XLOC_022417	XLOC_022417	12:34829238-34830506	0.043086	0.285113	-2.64839	0.000636793	0.00434401
ENSG00000250329	KDELC1P1	5:128109486-128110994	0.043104	0.183558	-2.32804	0.00436855	0.0227435
ENSG00000260711	AL121839.2	14:91752856-91759798	0.043464	0.008358	2.19428	0.00973269	0.0443997
ENSG00000268683	AC020910.1	19:34638122-34640689	0.043467	0.224094	-2.49374	0.000204856	0.00160921
ENSG00000256274	TAS2R64P	12:11076769-11079171	0.043597	0.633907	-3.74027	5.57e-07	7.77e-06
ENSG00000246363	LINC02458	12:89010681-89309566	0.043659	0.006946	2.43885	5.29e-08	8.96e-07
ENSG00000112182	BACH2	6:89926528-90296908	0.043745	0.003149	3.49858	5.07e-08	8.62e-07
ENSG00000137142	IGFBPL1	9:38406528-38424454	0.043785	0.323744	-3.07394	1.2e-10	3.2e-09
ENSG00000215237	AL592293.1	9:14992500-15019729	0.043859	0.140391	-1.47978	0.00878145	0.0407769
ENSG00000236849	LINC01474	9:72871130-72874135	0.043996	0.376037	-3.16983	1.17e-07	1.85e-06
ENSG00000138792	ENPEP	4:110365733-110565285	0.044236	0.143409	-1.44814	0.0008668	0.00567296
ENSG00000170579	DLGAP1	18:3496032-4455307	0.044391	0.001385	3.89191	0.000376589	0.00276548
ENSG00000159753	CARMIL2	16:67644988-67657569	0.044404	0.447259	-2.05773	0.000588514	0.00404037
ENSG00000184368	MAP7D2	X:20006713-20116907	0.044807	0.008024	2.2653	5.46e-06	6.26e-05
ENSG00000232310	AL078590.2	6:134520163-134689399	0.044855	0.117654	-1.68888	0.000340348	0.00252196
ENSG00000287260	AL357075.4	6:154510791-154522307	0.044879	0.174518	-2.15324	1.43e-05	0.00014742
ENSG00000107719	PALD1	10:70478767-70568450	0.044889	0.006231	2.62718	6.93e-08	1.15e-06
ENSG00000228510	AL359091.2	9:128444587-128446628	0.045023	0.175357	-1.98519	0.00689176	0.0337876
ENSG00000285650	AL157827.2	9:92600094-92612368	0.045113	0.011791	1.73319	0.00972615	0.0443997
ENSG00000204624	DISP3	1:11479155-11537551	0.045444	0.005511	1.74918	0.001934	0.0115317
ENSG00000286121	AC093298.1	5:91642643-91799234	0.045514	0.014136	1.47983	0.000750997	0.00504999
ENSG00000248138	AC097515.1	4:16400430-16898656	0.045633	0.285646	-2.66502	1.09e-08	2.07e-07
ENSG00000268050	AL158151.3	9:129175807-129178247	0.045796	0.79823	-2.69486	2.3e-05	0.000226383
ENSG00000250658	AC097652.1	4:187304083-187331755	0.046065	0.485345	-3.59631	3.79e-14	1.76e-12
ENSG00000100181	TPTEP1	22:16601887-16698742	0.046085	0.282508	-3.0385	4.84e-06	5.68e-05
ENSG00000260577	AC126773.2	16:68644248-68646168	0.046311	0.172326	-2.05453	0.00612771	0.0304789
ENSG00000138135	CH25H	10:89205629-89207314	0.046356	0.30758	-2.91609	5.36e-05	0.000482594
ENSG00000271964	AC090948.1	3:16314439-16314987	0.046663	0.370121	-3.08078	0.00786477	0.0371808
XLOC_024692	XLOC_024692	13:30431201-30443631	0.046747	0.243125	-2.57191	1.24e-07	1.96e-06
ENSG00000240859	AC093627.4	7:149549-155465	0.046784	0.167763	-2.01111	0.000334323	0.00248538
ENSG00000268173	AC007192.1	19:18153158-18178117	0.046814	0.009406	2.03723	0.000280917	0.00214916
ENSG00000215262	KCNU1	8:36784324-36936125	0.046843	0.007747	2.38404	5.24e-07	7.33e-06
ENSG00000188124	OR2AG2	11:6765626-6771976	0.047061	0.160755	-2.05101	0.000573157	0.00394539
ENSG00000230063	AL360091.2	1:212297448-212299579	0.047557	0.273579	-2.69643	7.37e-05	0.000647045
ENSG00000287051	AC121757.2	12:52298856-52306287	0.047569	0.117498	-1.4789	0.00514179	0.0262365
ENSG00000267120	AD000671.2	19:35738801-35745445	0.04782	0.217207	-2.32732	6.15e-05	0.000547627
ENSG00000116183	PAPPA2	1:176463171-176845601	0.047828	0.002996	3.7683	1.37e-13	5.99e-12
ENSG00000148826	NKX6-2	10:132783179-132786147	0.047868	0.132598	-1.69539	0.0103844	0.0469519
ENSG00000163606	CD200R1	3:112921205-112975103	0.047928	0.015361	1.4157	0.00271142	0.0151999
ENSG00000156509	FBXO43	8:100133351-100145817	0.047948	0.171339	-2.02706	5.06e-05	0.000458614
ENSG00000174611	KY	3:134599923-134651636	0.048468	0.005087	3.0223	5.26e-06	6.12e-05
ENSG00000259230	LINC02323	14:102545254-102555826	0.048594	0.107755	-1.33894	0.00850499	0.0396887
ENSG00000162654	GBP4	1:89181144-89198942	0.048659	0.213524	-2.32506	6.49e-07	8.97e-06
ENSG00000130222	GADD45G	9:89605012-89606555	0.048715	0.243441	-2.32804	0.00436855	0.0227435
ENSG00000115290	GRB14	2:164492806-164621848	0.049014	0.233043	-1.82428	2.35e-05	0.00023103
ENSG00000169184	MN1	22:27748277-27801756	0.049343	0.107519	-1.32301	0.00243527	0.0138011
ENSG00000253144	AC104117.2	5:179082680-179083194	0.049575	0.420471	-3.17957	0.00351516	0.0191365
ENSG00000279603	AP000720.2	11:89300709-89301477	0.0498	0.555886	-3.62129	1.06e-05	0.000112816
ENSG00000260170	AC090527.2	15:45587351-45676314	0.049816	0.007178	2.55872	1.08e-07	1.73e-06
ENSG00000249962	AL157400.5	10:89644603-89645223	0.049823	1.40273	-4.61866	9.58e-10	2.21e-08
ENSG00000286069	AC076968.2	12:53739611-53898976	0.04998	0.180364	-2.05833	0.000206725	0.00162266
ENSG00000267520	AC010733.2	2:60925909-60931610	0.050056	1.0603	-4.59581	1.03e-17	7.28e-16
ENSG00000254141	AC103853.2	8:105669991-105679031	0.050091	0.398853	-3.18572	1.88e-10	4.83e-09
ENSG00000185924	RTN4RL1	17:1934677-2025334	0.050412	0.17218	-1.97585	5.21e-06	6.08e-05
ENSG00000187172	BAGE2	21:10413477-10516431	0.050494	0.009827	2.13964	8.82e-06	9.55e-05
ENSG00000228434	AC004951.1	7:44004046-44007866	0.051178	0.18972	-1.99454	0.000817574	0.00546696
ENSG00000285783	AC098588.2	4:144111039-145123600	0.051252	0.251363	-3.11416	7.42e-12	2.34e-10
ENSG00000162892	IL24	1:206897443-206904139	0.051308	0.19457	-2.1696	6.24e-05	0.000555666
ENSG00000197880	MDS2	1:23581495-23640568	0.051315	0.0135	1.72068	0.000267731	0.00205688
ENSG00000251679	AC073848.1	4:14134936-14143592	0.051419	0.11298	-1.31487	0.00971151	0.0443997
ENSG00000116194	ANGPTL1	1:178849535-178871077	0.051472	0.396892	-2.29683	5.91e-07	8.21e-06
ENSG00000100206	DMC1	22:38518948-38570204	0.051476	0.16615	-1.88832	6.37e-05	0.000565903
ENSG00000285600	AC023593.1	3:127615913-127629049	0.051523	0.252792	-2.48236	3.67e-07	5.27e-06
ENSG00000247675	LRP4-AS1	11:46846412-46874421	0.051571	0.213542	-2.48175	1.56e-06	2.02e-05
ENSG00000262339	AC130371.1	17:82957180-83005192	0.051588	0.594648	-3.52405	3.89e-06	4.62e-05
ENSG00000163898	LIPH	3:185506262-185552588	0.051613	0.278717	-2.53448	1.5e-08	2.79e-07
ENSG00000108839	ALOX12	17:6996049-7010754	0.051668	0.01359	1.65905	0.00637015	0.0315737
ENSG00000144908	ALDH1L1	3:126103562-126197994	0.051811	0.278644	-1.69419	0.000182514	0.00145988
XLOC_075930	XLOC_075930	5:112923549-112932996	0.051873	0.317398	-2.80115	1.76e-08	3.24e-07
ENSG00000259544	AC021739.4	15:85723222-85727227	0.051909	0.323906	-2.76496	4.6e-05	0.000425707
ENSG00000230366	DSCR9	21:37208503-37237744	0.051912	0.11549	-1.63113	0.000909997	0.00593071
ENSG00000150782	IL18	11:112143253-112164096	0.052245	0.827023	-3.3981	5.27e-12	1.71e-10
ENSG00000288020	AP002991.3	11:115734848-115756926	0.052266	0.005849	2.93049	2.3e-06	2.88e-05
ENSG00000261732	AL031708.1	16:1632259-1686715	0.05227	0.16942	-1.89757	1.52e-05	0.000155813
XLOC_087441	XLOC_087441	7:46146599-46147890	0.052379	0.546004	-3.35972	1.23e-06	1.62e-05
ENSG00000253679	AP001330.2	8:101261541-101262903	0.052867	0.354442	-2.83389	9.22e-05	0.000786404
ENSG00000167191	GPRC5B	16:19856691-19886167	0.053181	0.135088	-2.4955	2.89e-07	4.29e-06
ENSG00000173320	STOX2	4:183797692-184023526	0.053218	0.008284	2.40995	0.000187233	0.00149378
ENSG00000064300	NGFR	17:49495293-49515008	0.053409	0.008514	2.293	0.002639	0.0148206
ENSG00000175967	FO393415.1	6:113904132-113921642	0.053448	0.105395	-1.37075	0.00466368	0.0240706
ENSG00000250551	MIR583HG	5:96050115-96215519	0.053509	0.245723	-2.40276	3.43e-08	5.95e-07
ENSG00000136881	BAAT	9:101360417-101383519	0.05359	0.017183	1.39886	0.00726212	0.0346244
ENSG00000233178	AL161457.2	9:68393881-68406500	0.053724	0.096623	-2.56856	2.01e-05	0.000200284
ENSG00000263895	AC100778.1	18:49431744-49447420	0.053741	0.002622	4.02866	1.79e-07	2.75e-06
ENSG00000235834	Z93022.1	X:17528435-17587160	0.053744	0.174143	-1.89621	1.43e-05	0.00014766
ENSG00000248593	DSTNP2	12:6884682-6885786	0.053856	1.90165	-5.17923	5.11e-15	2.66e-13
ENSG00000259335	HNRNPMP1	15:44427645-44459123	0.053966	0.539153	-3.46987	2.88e-05	0.000279824
ENSG00000021645	NRXN3	14:78170373-79868290	0.053982	0.521108	-2.18546	1.17e-06	1.53e-05
ENSG00000182836	PLCXD3	5:41306952-41510628	0.054081	0.177878	-1.92193	7.06e-06	7.94e-05
ENSG00000224342	AC007879.1	2:207173634-207222790	0.054132	0.015712	1.56251	0.000959705	0.00622857
ENSG00000107831	FGF8	10:101770130-101780369	0.054411	0.009224	2.24372	0.00185899	0.0111271
ENSG00000177234	LINC01561	10:120597949-120600124	0.054546	0.227273	-2.11019	0.0010655	0.00685086
ENSG00000172554	SNTG2	2:950849-1367613	0.054715	0.21786	-2.03227	5.89e-06	6.73e-05
ENSG00000113600	C9	5:39284140-39424868	0.054768	0.206113	-1.6244	0.000156005	0.00126541
ENSG00000254300	LINC01111	8:76406654-76524356	0.05483	0.017447	1.4436	0.00108564	0.00696599
ENSG00000250284	AC109439.2	5:136629787-136782060	0.054962	0.443284	-5.836	1.47e-29	3.41e-27
ENSG00000105717	PBX4	19:19561707-19618693	0.055493	0.231323	-2.20734	1.37e-06	1.79e-05
ENSG00000168427	KLHL30	2:238138668-238152947	0.055604	0.263148	-2.44907	2.27e-07	3.44e-06
ENSG00000254571	AL358937.1	9:99915077-99951260	0.055636	0.460543	-3.19967	5.59e-10	1.34e-08
ENSG00000089041	P2RX7	12:121132819-121188032	0.055895	0.016608	1.53025	0.00102075	0.00659312
ENSG00000283240	AC007529.2	12:16661766-16788375	0.056034	0.017239	1.49089	0.000692228	0.00467825
XLOC_092352	XLOC_092352	8:18030350-18031980	0.056357	0.465214	-3.06592	3.9e-06	4.64e-05
ENSG00000285730	Z94721.3	6:166995735-166999511	0.056383	0.241867	-2.24059	6.15e-05	0.000547627
ENSG00000188581	KRTAP1-1	17:41040541-41041450	0.056971	1.09946	-4.42115	6.22e-10	1.48e-08
ENSG00000285444	AL162377.3	13:51763951-51845159	0.057097	0.134301	-1.43864	0.000803485	0.00537621
ENSG00000116819	TFAP2E	1:35573314-35595328	0.057829	0.167866	-1.67436	0.00374952	0.0202388
ENSG00000288100	AL161663.2	14:24818385-25010619	0.05812	0.18538	-1.88155	1.21e-05	0.000128151
ENSG00000279172	AC020904.3	19:18001166-18010707	0.05821	0.387601	-3.01566	1.71e-09	3.72e-08
ENSG00000080031	AC010327.1	19:55181247-55209506	0.058243	0.18174	-1.83822	6.94e-05	0.000612956
ENSG00000271758	AC044810.3	11:7704628-7882947	0.058266	0.563061	-3.47665	1.9e-14	9.15e-13
ENSG00000223704	LINC01422	22:26858634-26968763	0.058467	0.019045	1.41452	0.0029267	0.0162631
ENSG00000107105	ELAVL2	9:23690104-23826337	0.058475	0.007285	2.61798	0.000151266	0.00123115
ENSG00000248192	ATG10-AS1	5:81987596-82178570	0.058739	0.423095	-2.9605	0.000214972	0.00167967
ENSG00000259828	AL355596.1	6:141447011-141451006	0.058871	0.178422	-1.7486	0.00204509	0.0121036
ENSG00000231829	AL157834.1	10:95109136-95168425	0.059077	0.195161	-3.10863	1.2e-10	3.2e-09
ENSG00000241859	ANOS2P	Y:13703899-13915824	0.059231	0.019473	1.36296	0.00216491	0.0127112
ENSG00000261573	AL157402.2	1:198654572-198671965	0.059526	1.37009	-5.13848	5.88e-23	7.85e-21
ENSG00000214826	DDX12P	12:9418673-9448229	0.05961	0.136999	-1.40104	0.00154803	0.00949423
ENSG00000116785	CFHR3	1:196774795-196795406	0.059659	0.117572	-1.57846	0.00243453	0.0138011
ENSG00000203801	LINC00222	6:108751654-108769942	0.059806	0.016598	1.59805	0.00378077	0.0203898
ENSG00000108576	SLC6A4	17:30194319-30236002	0.059847	0.004393	1.66063	0.00725997	0.0346215
ENSG00000287728	AL360015.1	6:112988311-113140870	0.059982	0.285	-2.19148	4.96e-07	7.03e-06
ENSG00000175779	C15orf53	15:38628005-39180499	0.060153	0.207111	-1.51999	0.00413993	0.0218265
ENSG00000123329	ARHGAP9	12:57472264-57488814	0.060192	0.01531	2.16387	0.00312822	0.0172719
ENSG00000237243	AC022173.1	7:137953348-137957966	0.060233	0.009386	2.4718	0.00845893	0.0394915
ENSG00000271998	AC034229.3	5:10195187-10197622	0.060353	0.204743	-1.89218	0.00289243	0.0161072
XLOC_021836	XLOC_021836	12:5430922-5431538	0.060485	0.316327	-2.52774	0.0052473	0.0266974
ENSG00000249158	PCDHA11	5:140868183-141012344	0.060928	0.00846	3.23476	2.45e-11	7.25e-10
ENSG00000227825	SLC9A7P1	12:98453835-98457145	0.060932	0.255131	-2.20827	0.000415	0.00301974
ENSG00000273464	AP000238.1	21:29657406-29657831	0.060951	0.710371	-3.662	7.35e-05	0.000645781
ENSG00000281732	Z84468.1	22:48489677-48750714	0.061094	0.269932	-2.26928	0.000159888	0.00129277
ENSG00000245750	DRAIC	15:69462921-69843120	0.06113	0.002678	2.33856	0.000277866	0.00212949
ENSG00000283757	AL031686.1	20:46414228-46496731	0.061409	0.011349	2.03877	0.000558249	0.00385128
ENSG00000186369	LINC00643	14:62113571-62130962	0.061683	0.698633	-2.63756	2.49e-08	4.42e-07
ENSG00000101977	MCF2	X:139581770-139708227	0.061747	0.006942	1.32903	0.00601101	0.0299943
ENSG00000271321	CTAGE6	7:143755089-143757696	0.061881	0.213015	-1.93364	0.00172689	0.0104186
ENSG00000273760	AC245041.1	10:47970043-47973496	0.062008	0.238362	-2.09647	0.000336548	0.00249917
ENSG00000233828	LINC01949	5:87048858-87240145	0.062064	0.034692	1.54209	0.00139	0.00870345
ENSG00000107099	DOCK8	9:214854-465259	0.062166	0.00754	2.45425	4.24e-07	6.04e-06
XLOC_100676	XLOC_100676	9:78783669-78788135	0.062212	0.290449	-2.38514	1.04e-05	0.000110903
ENSG00000236230	AL356108.1	1:222088806-222389103	0.06224	0.003433	3.31173	0.00528154	0.0268265
ENSG00000128268	MGAT3	22:39457012-39492194	0.062562	0.204043	-1.89945	9.9e-05	0.000840378
ENSG00000240021	TEX35	1:178513109-178548889	0.062617	0.133628	-1.63352	0.00173574	0.0104598
ENSG00000284060	AC002472.2	22:21002895-21009453	0.062763	0.268462	-2.28586	8.25e-06	9e-05
ENSG00000166317	SYNPO2L	10:73644881-73663803	0.062827	0.178106	-1.69354	0.000215014	0.00167967
ENSG00000215893	RPL23AP17	1:41075309-41143072	0.062916	0.398387	-2.79928	1.16e-06	1.53e-05
ENSG00000234996	AC098934.2	1:202861754-202875241	0.063049	0.322147	-2.68597	1.52e-07	2.38e-06
ENSG00000173838	2025-03-10	17:62701314-62808344	0.063124	0.193188	-1.6691	0.00138674	0.00868656
ENSG00000076864	RAP1GAP	1:21596215-21669363	0.063213	0.013469	1.82683	0.00289507	0.0161132
ENSG00000129167	TPH1	11:18017564-18042426	0.063634	0.012039	2.1573	5.49e-05	0.000492164
ENSG00000183114	FAM43B	1:20552573-20555020	0.063818	0.473496	-3.08229	1.68e-07	2.58e-06
ENSG00000229676	ZNF492	19:22634324-22667671	0.063823	0.37628	-2.7581	1.06e-09	2.44e-08
ENSG00000206129	AC006305.1	18:56003613-56191262	0.063883	0.449673	-2.59754	6.48e-06	7.35e-05
ENSG00000284902	AC074008.1	2:73469525-73471030	0.06389	0.284362	-2.24717	0.00185899	0.0111271
ENSG00000260392	AC090518.1	15:56542952-56629592	0.064394	0.199465	-1.36322	0.00184541	0.0110501
ENSG00000143452	HORMAD1	1:150698060-150720895	0.064773	0.015137	1.87774	0.000614658	0.00420133
ENSG00000248672	LY75-CD302	2:159771851-159904710	0.064839	0.013951	2.00961	6.66e-06	7.53e-05
ENSG00000249917	LINC00536	8:115950511-116325062	0.065285	0.009053	2.31866	5.58e-07	7.77e-06
ENSG00000214265	AC124312.1	15:24955034-25000276	0.065446	0.150465	-1.40236	0.00209062	0.0123308
ENSG00000226501	USF1P1	21:33334571-33335096	0.065708	0.4251	-2.71898	0.00236482	0.0137324
ENSG00000169551	CT55	X:135156536-135171398	0.065813	0.013067	2.05278	0.000334323	0.00248538
ENSG00000170091	NSG2	5:174045706-174243501	0.066072	0.009334	2.6089	2.54e-06	3.15e-05
ENSG00000236779	AL512306.1	1:204516439-204532582	0.066248	0.27622	-2.17721	3.2e-05	0.000303509
ENSG00000152402	GUCY1A2	11:106674012-107018524	0.066434	0.188356	-1.70778	5.43e-05	0.000487886
ENSG00000184274	LINC00315	21:45299910-45318918	0.066482	0.401777	-1.98225	4.86e-05	0.000441792
ENSG00000258472	AC005726.1	17:28455752-28614197	0.066775	0.156069	-1.43385	0.00241602	0.0138011
ENSG00000232555	AC104088.1	2:172137345-172370401	0.066925	0.228081	-1.8125	0.000312398	0.00235532
ENSG00000188959	C9orf152	9:110190048-110208189	0.066992	0.010643	2.15163	0.00612771	0.0304789
ENSG00000287482	AC124312.5	15:25089825-25107469	0.067144	0.299116	-2.27848	0.000266845	0.00205109
ENSG00000142149	HUNK	21:31872289-32044633	0.067243	0.528685	-1.96299	5.92e-06	6.76e-05
ENSG00000233421	LINC01783	1:16533886-16536172	0.067318	0.299576	-2.34218	0.000660415	0.00448832
ENSG00000153157	SYCP2L	6:10886831-10979320	0.067672	0.044775	3.30841	2.46e-10	6.19e-09
ENSG00000253661	ZFHX4-AS1	8:76491200-76683308	0.068505	0.502675	-1.39876	0.00361816	0.0196183
ENSG00000174808	BTC	4:74744759-74794523	0.06851	0.021435	1.46246	0.0013678	0.00858174
ENSG00000287401	AC034139.1	4:76240740-76312098	0.068635	0.01536	1.94498	2.24e-05	0.000221052
ENSG00000267198	AC091132.4	17:45545804-45563230	0.069004	0.42705	-2.41995	0.000411667	0.0029983
ENSG00000287820	AL050338.2	6:139938864-139991094	0.069264	0.014399	1.8773	0.000113685	0.00095553
ENSG00000100079	LGALS2	22:37570248-37582616	0.069287	0.016388	1.8914	0.00355334	0.0193207
ENSG00000271079	CTAGE15	7:143571801-143574387	0.069457	0.221208	-1.86426	0.00238425	0.0138011
ENSG00000288103	AL359538.4	13:24517794-24530461	0.06977	0.01137	2.39266	0.000110315	0.000928956
ENSG00000231134	TCF7L1-IT1	2:85186409-85187253	0.069775	0.346932	-2.39805	0.00314942	0.0173827
ENSG00000270722	RF00003	1:145465617-145465780	0.069896	1.09039	-3.88299	0.00334606	0.0183379
ENSG00000231955	AC007383.3	2:206115547-206122323	0.070056	0.222194	-1.84718	0.000236019	0.00183363
ENSG00000145700	ANKRD31	5:75068275-75236878	0.070139	0.009349	2.69591	3.26e-09	6.84e-08
ENSG00000225684	FAM225B	9:113102117-113111543	0.070366	0.0163	3.59236	7.98e-06	8.91e-05
ENSG00000272627	AC016542.1	10:72766560-72767052	0.070458	0.456302	-2.71898	0.00236482	0.0137324
ENSG00000229373	LINC00452	13:113888306-113934622	0.070461	2.61572	-7.48084	6.03e-38	3.18e-35
ENSG00000257545	AC079385.1	12:106459305-106774926	0.070526	0.312532	-2.30531	1.91e-05	0.000193396
ENSG00000242797	GLYCTK-AS1	3:52288580-52299067	0.070672	0.371539	-2.34218	0.000660415	0.00448832
ENSG00000284116	AL772307.1	9:39983793-40106611	0.070833	0.016919	1.85284	2.84e-05	0.000275514
ENSG00000151364	KCTD14	11:78015715-78046191	0.070965	0.868248	-4.68594	3.51e-21	3.72e-19
ENSG00000269416	LINC01224	19:23399233-23416075	0.071035	0.569637	-2.286	1.3e-06	1.7e-05
ENSG00000281721	LINC01080	13:80011077-80028283	0.07163	0.012941	2.202	9.06e-05	0.00077354
ENSG00000230753	ZNF341-AS1	20:33787373-33812135	0.072107	0.183259	-1.74656	0.000121701	0.00100658
ENSG00000082196	C1QTNF3	5:34019448-34043832	0.072265	0.639458	-2.30488	4.8e-07	6.8e-06
ENSG00000138185	ENTPD1	10:95711779-95877266	0.072292	0.245461	-1.7267	0.00013637	0.00111663
ENSG00000260895	AP003071.1	11:69103493-69109094	0.072457	0.008396	2.60722	0.00118483	0.00753475
ENSG00000259254	AC022405.1	15:40642933-40646857	0.072486	0.005623	3.03158	0.00338513	0.0185259
ENSG00000174514	MFSD4A	1:205568885-205602918	0.072558	0.007126	3.06571	7.63e-08	1.26e-06
ENSG00000156475	PPP2R2B	5:146581146-147084784	0.072581	0.923549	-2.53779	1.82e-08	3.34e-07
ENSG00000168453	HR	8:22114419-22133384	0.072738	0.467594	-1.90655	5.31e-05	0.000478143
ENSG00000263982	AC009716.1	18:76362109-76491502	0.073685	0.885167	-3.79062	3.29e-16	1.99e-14
ENSG00000225790	AC007953.1	3:177930758-177940299	0.073888	0.247305	-1.97583	0.000165164	0.00133137
ENSG00000106511	MEOX2	7:15611212-15686683	0.07391	0.424791	-2.72474	7.68e-10	1.8e-08
ENSG00000254413	CHKB-CPT1B	22:50568869-50582965	0.074215	0.375211	-2.4206	1.82e-07	2.79e-06
ENSG00000232633	AC079465.1	5:113323028-113437174	0.074456	0.013906	2.21483	8.53e-07	1.15e-05
ENSG00000280162	AL136531.3	20:1320710-1324367	0.074614	0.007932	2.9649	0.00484911	0.0248913
ENSG00000170442	KRT86	12:52249300-52309163	0.074626	0.409846	-2.768	1.79e-07	2.75e-06
ENSG00000276057	RF01883	22:30971296-30971382	0.074752	19.3105	-7.01732	6.31e-17	4.15e-15
ENSG00000145283	SLC10A6	4:86823468-86849263	0.074999	0.251701	-1.94733	1.22e-05	0.000129206
ENSG00000232855	AF165147.1	21:28328160-28674848	0.075117	1.01306	-4.5104	1.33e-19	1.18e-17
ENSG00000184985	SORCS2	4:7192538-7742836	0.075289	0.025384	1.35851	0.00156496	0.00957294
ENSG00000263513	FAM72C	1:143955364-143971965	0.075407	0.202842	-1.62301	0.000363944	0.00268148
ENSG00000121101	TEX14	17:58556678-58692055	0.07543	0.005889	3.46844	8.27e-13	3.14e-11
ENSG00000183067	IGSF5	21:39745407-39802096	0.075449	0.013903	2.1726	0.00135615	0.00851892
ENSG00000124835	AC105760.1	2:237048599-237056167	0.075622	0.013534	2.08427	0.00160897	0.00977928
ENSG00000135114	OASL	12:121019111-121039242	0.075699	0.464412	-2.29439	4.2e-07	6e-06
ENSG00000228430	AL162726.3	9:81977614-82780194	0.075871	0.058327	-2.37966	4.63e-07	6.58e-06
ENSG00000242199	AC022336.1	3:124730449-124737577	0.075953	0.536298	-2.83039	2.89e-05	0.000280562
ENSG00000247011	AC005920.1	17:50934989-50944713	0.076017	0.014126	2.13866	0.000733197	0.0049367
ENSG00000185291	IL3RA	X:1336616-1382689	0.076201	0.359036	-2.44036	3.45e-08	5.99e-07
ENSG00000106236	NPTX2	7:98617285-98629869	0.076373	0.181664	-1.4419	0.00238955	0.0138011
ENSG00000275400	AC006001.4	7:66553805-66554199	0.0773	5.09885	-5.82922	2.99e-16	1.83e-14
ENSG00000177459	ERICH5	8:98064522-98093610	0.07779	0.262861	-1.40561	0.00142173	0.00885696
ENSG00000181211	HECW1-IT1	7:43117896-43163187	0.077899	0.31043	-2.19926	5.23e-07	7.32e-06
ENSG00000250461	AC122718.1	5:61375112-61375855	0.078086	0.499104	-2.70474	0.000466301	0.00336314
ENSG00000242600	MBL1P	10:79920178-79923119	0.078267	0.270945	-1.96323	0.000471263	0.003395
ENSG00000164181	ELOVL7	5:60751791-60844274	0.079121	0.013599	2.33475	3.55e-07	5.11e-06
XLOC_039097	XLOC_039097	17:74982525-74984523	0.079141	0.24834	-1.77799	0.00491367	0.0251853
ENSG00000254912	AC135983.3	15:32494003-32500346	0.079155	0.018024	1.91083	0.00406065	0.0217147
ENSG00000100302	RASD2	22:35540831-35553999	0.079257	0.491033	-2.81905	1.65e-09	3.64e-08
ENSG00000197927	C2orf27A	2:131722417-131751669	0.079654	0.025802	1.45497	0.00316723	0.0174655
ENSG00000287872	AC026956.2	15:82113384-82119570	0.079812	0.017789	1.8735	0.00512978	0.0261851
ENSG00000161921	CXCL16	17:4733533-4739928	0.079911	0.012485	2.3372	0.00199893	0.0118643
ENSG00000269102	AC010320.3	19:52269587-52297920	0.079963	0.261366	-1.87874	0.00156395	0.00957294
ENSG00000253854	AC010834.3	8:93719574-93721167	0.079967	0.334951	-2.2318	0.000521035	0.00361782
ENSG00000265480	KRT18P55	17:28275986-28317783	0.079982	0.014879	2.08427	0.00160897	0.00977928
ENSG00000169550	MUC15	11:26537411-26634286	0.079982	0.423756	-2.60735	9.31e-09	1.81e-07
ENSG00000101470	TNNC2	20:45823214-45833745	0.080071	0.018134	1.83758	0.00221541	0.0129685
ENSG00000007968	E2F2	1:23506438-23531233	0.080205	0.575076	-3.03947	3.15e-11	9.16e-10
ENSG00000182334	OR5P3	11:7824818-7830840	0.08022	0.737894	-3.33173	3.67e-11	1.05e-09
ENSG00000151062	CACNA2D4	12:1791963-1918666	0.080476	0.027926	1.31587	0.00245728	0.013908
ENSG00000254042	AC011365.1	5:168706567-168772914	0.080594	0.277095	-1.96556	9.73e-06	0.000104562
ENSG00000248677	LINC02102	5:6686325-6707711	0.080788	0.025875	1.31523	0.0091246	0.0421126
ENSG00000170214	ADRA1B	5:159865080-159973012	0.080956	0.667547	-3.24661	5.95e-13	2.34e-11
ENSG00000174059	CD34	1:207880972-207911402	0.081191	0.399331	-1.65195	0.000241319	0.00186874
ENSG00000256861	AC048338.1	12:122207662-122266423	0.081373	0.243436	-1.78891	4.01e-05	0.000375065
XLOC_033137	XLOC_033137	15:70588844-70598649	0.081393	0.265601	-1.89542	5.88e-05	0.000525843
ENSG00000068976	PYGM	11:64746389-64759974	0.081558	0.020179	1.88346	0.00606867	0.0302481
ENSG00000201458	RNU4-4P	3:172757022-172820368	0.08166	0.307431	-2.11185	3.05e-06	3.74e-05
ENSG00000201675	SNORD32A	19:49489965-49490048	0.081794	4.35746	-4.82061	1.09e-05	0.000115822
ENSG00000268107	AC003005.1	19:57487711-57517559	0.081899	0.624875	-2.5214	2.29e-08	4.07e-07
ENSG00000124212	PTGIS	20:49503874-49568137	0.08231	0.689974	-3.26872	5e-13	2e-11
ENSG00000235156	TMEM30CP	3:100185687-100211766	0.082453	0.055064	-1.35706	0.00769873	0.036479
ENSG00000266955	AP001269.1	18:11981545-11999109	0.082765	0.313535	-2.07159	0.00973269	0.0443997
ENSG00000279481	AC104791.2	4:145830456-145832980	0.083023	0.255276	-1.75617	0.00374952	0.0202388
ENSG00000249588	AC010280.3	5:68519710-68531682	0.083145	0.602807	-3.02219	4.12e-09	8.55e-08
ENSG00000148053	NTRK2	9:84668551-85027070	0.083452	0.485403	-2.58007	3.71e-09	7.73e-08
ENSG00000232542	DPYD-IT1	1:97394154-97420141	0.083502	0.259033	-1.83666	3.33e-05	0.000315232
ENSG00000254556	AF131215.2	8:11136898-11138607	0.083996	0.300492	-1.9327	0.00232234	0.0135182
ENSG00000227676	LINC01068	13:79566678-79571445	0.084042	0.270957	-1.89303	0.000269452	0.00206959
ENSG00000260619	AC068870.1	15:80990804-80993258	0.084081	0.005358	3.50259	0.00334606	0.0183379
ENSG00000255624	AC073585.1	10:122879681-122898615	0.084152	0.205139	-1.45071	0.00215935	0.0126809
ENSG00000225606	AC005281.1	7:12570125-12604567	0.08417	0.258671	-2.08691	2.81e-06	3.46e-05
ENSG00000157388	CACNA1D	3:53328963-53813733	0.084211	0.006154	2.25067	6.42e-06	7.28e-05
ENSG00000204049	AL391421.1	10:77833964-77929824	0.0844	0.310775	-2.07814	1.69e-06	2.15e-05
ENSG00000137960	GIPC2	1:77979542-78138444	0.084415	0.588133	-3.16301	1.9e-10	4.88e-09
ENSG00000151150	ANK3	10:60026298-60733490	0.084435	0.023666	2.31396	0.000339042	0.00251468
ENSG00000188681	TEKT4P2	21:9068361-9129752	0.084449	0.217074	-1.56629	0.000291979	0.00222776
ENSG00000185499	MUC1	1:155169408-155192916	0.084737	0.383496	-1.75882	0.000241054	0.00186761
ENSG00000253708	AC026979.1	8:30175146-30183552	0.084756	0.397335	-2.37632	9.78e-05	0.00083064
ENSG00000174844	DNAH12	3:57293699-57544344	0.084788	0.009697	2.87931	3.44e-10	8.55e-09
ENSG00000274415	AC241644.3	1:147756263-147760765	0.084889	0.931151	-3.84379	9.75e-13	3.64e-11
ENSG00000256995	AC084816.1	12:22699859-23188807	0.085011	0.026784	2.10125	0.00813533	0.0382159
ENSG00000283663	AC008687.8	19:49047638-49065076	0.08518	0.324134	-1.85083	7.33e-05	0.000644752
ENSG00000285837	AC024598.1	10:62374192-62672011	0.085214	0.013382	2.14821	0.00186626	0.0111685
ENSG00000226935	LINC00161	21:28539318-28543734	0.085227	0.593903	-3.11918	5.46e-09	1.11e-07
ENSG00000189143	CLDN4	7:73799542-73832693	0.085228	0.041039	2.15883	0.000204205	0.0016049
ENSG00000146950	SHROOM2	X:9786429-9949443	0.085444	0.257296	-1.79116	3.67e-05	0.000345194
ENSG00000224356	AL356966.1	13:100535741-100587146	0.085693	0.020087	1.89447	0.000193251	0.00152797
ENSG00000276570	AC010327.6	19:55227219-55230279	0.085723	0.260096	-1.74244	0.00176666	0.0106256
ENSG00000271503	CCL5	17:35871491-35880793	0.085812	0.191568	-1.34502	0.00543241	0.0274417
ENSG00000145824	CXCL14	5:135570679-135579279	0.085915	0.692296	-3.20005	2.45e-11	7.24e-10
ENSG00000158571	PFKFB1	X:54932961-54998534	0.086266	0.021038	1.81917	6.11e-05	0.000544772
ENSG00000113212	PCDHB7	5:141172619-141176383	0.086402	0.292043	-1.95821	0.00031691	0.00236746
ENSG00000188707	ZBED6CL	7:150322639-150332721	0.086457	0.072623	2.71765	0.000231229	0.00179821
ENSG00000212175	RF00586	2:55564426-55579694	0.086695	0.266408	-1.81235	0.00117135	0.00746356
ENSG00000230863	AL137803.1	1:75641178-75724049	0.086904	0.019551	1.98565	0.00461337	0.0238465
ENSG00000105855	ITGB8	7:20330702-20415754	0.087175	0.661099	-2.50705	1.29e-08	2.44e-07
ENSG00000157542	KCNJ6	21:37607373-38121345	0.087276	0.00641	3.5585	1.19e-14	5.85e-13
ENSG00000271538	LINC02427	4:184503271-184537626	0.087302	0.016791	2.13923	1.16e-05	0.000123693
ENSG00000250608	AC010210.1	3:131325092-131381656	0.087552	0.240287	-1.59362	0.000328188	0.00244408
ENSG00000225778	PROSER2-AS1	10:11849608-11894700	0.087584	0.388152	-1.51177	0.000614279	0.00420133
ENSG00000053328	METTL24	6:110245584-110358272	0.087591	0.208618	-1.45641	0.000582855	0.00400682
ENSG00000091879	ANGPT2	8:6499651-6563409	0.087644	0.017717	2.47426	2.08e-07	3.17e-06
ENSG00000171931	FBXW10	17:18744024-18779349	0.087953	0.024238	1.62137	0.000822556	0.00549436
ENSG00000215241	LINC02449	12:8235415-8242564	0.088063	0.212975	-1.98691	0.000392948	0.00287678
ENSG00000226562	CYP4F26P	9:33580695-33607874	0.088188	0.018659	1.80175	0.00204509	0.0121036
ENSG00000171388	APLN	X:129645259-129654956	0.088591	0.008969	3.07627	3.9e-06	4.64e-05
ENSG00000266908	AL121757.2	20:5318268-5504566	0.088831	0.265815	-1.43089	0.00761025	0.0361092
ENSG00000270228	AC079880.1	4:67718996-67724262	0.089132	0.016781	2.02503	0.00360343	0.0195623
ENSG00000100078	PLA2G3	22:31134807-31140508	0.089212	0.011159	2.61366	0.000391938	0.00287141
ENSG00000278050	RF01956	11:65423638-65423742	0.089218	6.40725	-5.69745	5.21e-10	1.26e-08
ENSG00000140479	PCSK6	15:101297142-101525202	0.089251	0.020375	1.42963	0.00352505	0.0191803
ENSG00000253341	AC115837.1	8:74603244-74604244	0.089616	0.347919	-2.11565	0.00462106	0.0238783
ENSG00000005379	TSPOAP1	17:58301228-58328795	0.089807	0.201885	-1.97938	3.59e-05	0.000337759
ENSG00000151892	GFRA1	10:116056925-116273467	0.090159	0.343673	-2.27043	1.4e-07	2.19e-06
ENSG00000286319	AL135978.2	14:67283749-67294073	0.090174	0.028665	1.41277	0.00988923	0.044994
XLOC_068360	XLOC_068360	3:177921194-177924993	0.090215	0.306204	-1.93957	0.000214462	0.00167746
ENSG00000183778	B3GALT5	21:39556442-39673137	0.090646	0.097537	1.51036	0.00121338	0.00769197
ENSG00000236049	LINC01920	2:150552532-150572221	0.0911	0.022763	1.79056	0.000443675	0.00320739
ENSG00000228317	AL158070.1	9:105554035-105601180	0.091193	0.19866	-1.32219	0.00210152	0.0123881
ENSG00000262185	AC005736.1	16:3930806-3950586	0.091255	0.695643	-2.6584	4.84e-08	8.23e-07
ENSG00000104818	CGB2	19:49031912-49033238	0.091279	0.324071	-1.9286	0.00758204	0.0359973
ENSG00000088538	DOCK3	3:50674927-51384198	0.091319	0.025275	1.6482	9.69e-05	0.000823422
ENSG00000241644	INMT	7:30697985-30757602	0.091513	0.232431	-1.54655	0.000378144	0.00277599
ENSG00000172318	B3GALT1	2:167868948-167874041	0.091971	0.001139	4.66552	1.47e-05	0.000151402
ENSG00000110799	VWF	12:5948874-6124770	0.092052	0.015558	2.35527	1.2e-07	1.9e-06
ENSG00000129173	E2F8	11:19224063-19241620	0.092103	0.376085	-2.10311	4.01e-06	4.76e-05
ENSG00000260604	AL590004.3	6:3904920-3911979	0.092117	0.365897	-2.19694	4.45e-06	5.25e-05
ENSG00000122585	NPY	7:24284188-24291862	0.09222	0.20802	-1.3359	0.00868456	0.0404115
XLOC_064575	XLOC_064575	3:153204941-153208110	0.092383	0.300431	-1.87458	0.000654587	0.00445466
ENSG00000182175	RGMA	15:93035273-93089204	0.092624	0.002416	2.56162	0.00159155	0.0096961
ENSG00000182177	ASB18	2:236194872-236264409	0.092898	0.04942	1.8735	0.00512978	0.0261851
ENSG00000274253	AC138649.1	15:22757841-22778741	0.093242	0.24902	-1.45738	0.00253954	0.0143371
ENSG00000224578	HNRNPA1P48	16:51553436-51647132	0.093273	0.389408	-2.2645	1.98e-07	3.02e-06
ENSG00000233246	AL513327.2	1:33350352-33363245	0.09386	0.007698	3.35145	2.32e-07	3.51e-06
ENSG00000050628	PTGER3	1:70852353-71047808	0.094035	0.136838	-1.52357	0.00191359	0.0114253
ENSG00000286563	AC078983.1	12:67329014-67350924	0.094099	0.273511	-1.73986	8.67e-05	0.00074457
ENSG00000254979	AP000781.2	11:57387365-57424059	0.094224	0.008254	3.27729	1.12e-05	0.000118982
ENSG00000259884	AC025259.3	12:52058459-52059503	0.094224	0.572176	-2.64839	0.000636793	0.00434401
ENSG00000228980	LINC01205	3:109409990-109724352	0.094323	0.270452	-1.52934	0.000484748	0.00348488
ENSG00000258181	AC008083.2	12:47248124-47257539	0.094466	0.273089	-1.37202	0.00532973	0.0270063
ENSG00000214344	OR4F13P	15:101842119-101850324	0.094751	0.031061	1.79579	0.00820426	0.0385029
XLOC_016148	XLOC_016148	11:130723513-130726343	0.09508	0.312732	-1.91495	0.00051707	0.00359726
ENSG00000253968	AC016573.1	5:173383941-173451591	0.095366	0.021262	1.76625	0.00794554	0.0374942
ENSG00000232788	ITGA6-AS1	2:172425254-172469622	0.095518	0.561066	-2.67943	2.74e-09	5.82e-08
ENSG00000254458	AP001107.3	11:66312853-66319237	0.09578	0.02648	1.60068	0.0105118	0.0474245
ENSG00000253586	AC067817.1	8:38799643-38802296	0.095968	0.302347	-1.83829	0.000998515	0.00646023
ENSG00000227939	RPL3P2	6:31280317-31281519	0.096441	0.341032	-2.03129	0.00461337	0.0238465
ENSG00000233203	DHCR24-DT	1:54849762-54888850	0.096442	0.502413	-2.52716	1.19e-08	2.25e-07
ENSG00000152253	SPC25	2:168834132-168913371	0.096663	0.552022	-2.70359	1.65e-09	3.63e-08
ENSG00000154556	SORBS2	4:185585444-185956652	0.097049	0.247604	-2.28573	2.63e-05	0.000256856
ENSG00000286113	AC022868.2	8:73879046-73882733	0.097088	0.008531	2.81776	0.0016487	0.0099909
ENSG00000234373	SNX18P7	9:33576380-33577014	0.097234	0.443971	-2.32804	0.00436855	0.0227435
ENSG00000005102	MEOX1	17:43640389-43661922	0.097362	0.026403	1.64616	0.000764448	0.00513268
ENSG00000287419	AL121929.3	10:103573157-103583687	0.09746	0.01494	2.47248	4.07e-05	0.000379866
ENSG00000274372	AC239803.3	1:148013203-148025934	0.097833	0.027534	2.87586	6.4e-05	0.00056845
ENSG00000226232	NPIPB14P	16:69976388-69996188	0.097926	0.21818	-1.62964	0.000707172	0.00477283
ENSG00000287265	AL365272.1	6:285443-292013	0.09806	0.0083	3.2488	1.44e-05	0.000148863
ENSG00000263990	AC004253.1	17:31863233-31886666	0.098309	0.443607	-2.36271	3.49e-07	5.04e-06
ENSG00000196081	ZNF724	19:23221599-23250390	0.09853	0.453344	-3.12794	9.43e-11	2.56e-09
XLOC_053870	XLOC_053870	2:92829201-92879848	0.098826	0.265509	-1.6275	0.000150341	0.00122426
ENSG00000254731	AP003059.1	11:86703099-86714092	0.098827	0.02722	1.63476	0.00235879	0.0137124
ENSG00000121895	TMEM156	4:38966744-39032922	0.098946	0.012878	2.73301	2.48e-07	3.7e-06
ENSG00000184530	C6orf58	6:127519455-127591820	0.099125	0.029329	2.09247	2.22e-05	0.000218399
ENSG00000285570	AL590666.4	1:156689676-156705541	0.09914	0.496885	-2.47986	3.34e-05	0.000316703
ENSG00000261758	AC117382.2	3:136752630-136755780	0.099187	0.004604	4.08336	0.000109596	0.000924151
ENSG00000280083	AC079777.1	2:191154118-191156070	0.099335	0.007428	3.41031	0.00334606	0.0183379
ENSG00000091536	MYO15A	17:18108706-18179802	0.099522	0.015398	2.00596	0.000153251	0.001246
ENSG00000178401	DNAJC22	12:49346888-49357546	0.099572	0.264315	-1.60081	0.000588943	0.00404192
ENSG00000213051	RPL5P5	1:185221878-185231670	0.100226	0.458723	-2.32017	0.00696616	0.0340878
ENSG00000278942	AC004494.2	16:3523274-3536467	0.100295	0.285378	-1.68984	0.00286303	0.0159663
ENSG00000065371	ROPN1	3:123968521-123992178	0.100409	0.020267	2.37832	8.13e-05	0.000700261
ENSG00000230453	ANKRD18B	9:33524394-33573009	0.100578	0.322521	-2.41451	6.48e-07	8.96e-06
ENSG00000153404	PLEKHG4B	5:92151-189972	0.100634	0.050245	-1.35045	0.00211887	0.0124809
ENSG00000242134	RPL5P13	4:142286917-142287625	0.100803	0.749841	-2.9555	4.11e-05	0.000382937
ENSG00000197472	ZNF695	1:246945547-247008093	0.101013	0.29721	-1.55624	0.000277333	0.00212592
ENSG00000267416	AC025048.4	17:60079309-60088695	0.101313	0.778607	-3.09399	2.32e-07	3.51e-06
ENSG00000153132	CLGN	4:140388453-140427661	0.101437	0.009759	3.13718	5.64e-10	1.35e-08
ENSG00000268873	AC022601.1	18:34737795-34767663	0.101568	0.282528	-1.61145	0.000222891	0.00173728
ENSG00000259440	NPM1P43	15:73122691-73176493	0.101666	0.323756	-1.86426	0.00238425	0.0138011
ENSG00000140022	STON2	14:81260656-81436465	0.101667	0.016898	2.66224	1.29e-05	0.000134637
ENSG00000132855	ANGPTL3	1:62455115-62690816	0.101832	0.001552	7.06965	5.9e-25	9.61e-23
ENSG00000206559	ZCWPW2	3:28348721-28538122	0.10195	0.669893	-3.95241	3.04e-17	2.04e-15
ENSG00000232077	LINC01031	1:193304548-193365953	0.102162	0.19935	-1.32349	0.00430417	0.0224384
ENSG00000244703	CD46P1	1:207645234-207657410	0.102205	0.262383	-1.56169	0.000584574	0.00401775
ENSG00000184343	SRPK3	X:153776412-153785732	0.102765	0.332129	-1.51674	0.00356246	0.0193635
ENSG00000230427	AC095033.1	1:94982948-95067545	0.103217	0.459507	-2.34727	3.01e-07	4.46e-06
ENSG00000229401	MIR5689HG	6:10433241-10456781	0.103373	0.096997	-1.34751	0.00458712	0.0237503
ENSG00000226942	IL9RP3	16:29336-38321	0.103443	0.008391	3.20154	1.36e-06	1.77e-05
ENSG00000229153	EPHA1-AS1	7:143407684-143523449	0.103544	0.002872	3.51818	1.69e-11	5.1e-10
XLOC_025190	XLOC_025190	13:75885715-75897900	0.104093	0.762464	-3.0678	4.51e-11	1.27e-09
XLOC_085547	XLOC_085547	6:110542118-110543840	0.104108	0.668501	-2.86229	7.87e-07	1.07e-05
ENSG00000188064	WNT7B	22:45920366-45977162	0.10448	0.014576	2.45844	1.77e-06	2.24e-05
ENSG00000122367	LDB3	10:86668449-86736068	0.104556	0.427299	-1.98776	5.2e-06	6.07e-05
ENSG00000258793	AL355102.4	14:96259411-96268624	0.104705	0.02473	1.86153	0.0012248	0.00775805
ENSG00000261744	AC116552.1	16:88512960-88531053	0.10495	0.031713	1.50519	0.00230275	0.0134142
ENSG00000227885	AL590652.1	6:53739266-53794904	0.105113	0.019468	1.39354	0.00468092	0.0241515
ENSG00000226016	RPL36AP55	10:27811861-27940796	0.105225	0.310588	-1.76359	4.25e-05	0.000395492
ENSG00000237088	AL163193.1	9:20448121-20622441	0.105295	0.397372	-2.06726	0.00135615	0.00851892
ENSG00000237153	AL162725.2	9:16917511-17114122	0.105308	0.008143	2.46222	0.00115274	0.00735253
ENSG00000266733	TBC1D29P	17:30553502-30563493	0.105474	0.02861	2.3372	0.00199893	0.0118643
ENSG00000153721	CNKSR3	6:154387515-154510685	0.10563	0.535036	-2.28091	1.45e-07	2.27e-06
ENSG00000177494	ZBED2	3:111592900-111595346	0.105863	0.314299	-1.75902	0.00189671	0.0113311
ENSG00000266441	AP005205.2	18:6728821-6729862	0.106118	0.534389	-2.45732	0.000258125	0.00198799
ENSG00000276791	AC092117.1	16:2777319-2780568	0.106467	0.006092	3.32534	0.000829981	0.00553564
ENSG00000182901	RGS7	1:240775515-241357230	0.106551	1.13887	-2.93827	2.81e-11	8.22e-10
ENSG00000184160	ADRA2C	4:3766348-3768526	0.106623	0.588961	-2.62376	1.74e-06	2.21e-05
ENSG00000276672	AL161891.1	13:33846190-33850825	0.106752	0.360779	-1.96624	8.12e-05	0.000699727
ENSG00000010379	SLC6A13	12:220621-262873	0.107116	0.069462	1.56493	0.00222216	0.0129934
ENSG00000237461	AL359710.1	9:99396987-99819921	0.107157	0.019197	1.6941	0.00835646	0.0391145
ENSG00000189052	CGB5	19:49043848-49045311	0.107189	0.495725	-2.29121	0.000153941	0.00125095
ENSG00000280587	LINC01348	1:235065479-235074220	0.1078	0.028667	1.65378	0.00340706	0.018623
ENSG00000217527	RPS16P5	6:53336943-53337346	0.107905	0.545812	-2.32017	0.00696616	0.0340878
ENSG00000245248	USP2-AS1	11:119364359-119526664	0.107974	0.014895	1.94883	0.00398079	0.0213391
ENSG00000109927	TECTA	11:121101173-121191493	0.107994	0.015602	2.52017	8.52e-08	1.38e-06
ENSG00000239627	RPL12P20	4:41389115-41389593	0.108052	0.990764	-3.35951	1.26e-05	0.000132338
ENSG00000213999	MEF2B	19:19145567-19192131	0.108058	0.289338	-1.74728	6.02e-05	0.000537788
ENSG00000258331	LINC02461	12:43155315-43254590	0.108132	0.028824	1.64945	0.000159076	0.0012883
ENSG00000198885	ITPRIPL1	2:96325331-96330517	0.108164	0.565274	-2.43762	2.95e-06	3.62e-05
ENSG00000255186	AC087277.2	11:36386521-36388250	0.108351	0.332801	-1.76568	0.00387003	0.0208279
ENSG00000189056	RELN	7:103471784-103989658	0.108374	0.000826	4.18822	3.09e-15	1.65e-13
ENSG00000285825	CCDC15-DT	11:124949205-124954044	0.108378	0.015761	2.39129	0.000668181	0.00453328
ENSG00000154639	CXADR	21:17513043-17593579	0.108484	0.007781	3.56418	3.91e-13	1.61e-11
ENSG00000139547	RDH16	12:56951431-56959374	0.108594	0.021173	2.0276	0.00102772	0.00663537
XLOC_037097	XLOC_037097	16:85115121-85120165	0.108644	0.494874	-2.36472	1.23e-06	1.62e-05
ENSG00000136275	C7orf69	7:47795291-47819847	0.108757	0.313139	-1.78412	5.43e-05	0.000487405
ENSG00000036672	USP2	11:119355215-119381711	0.109225	0.015696	2.53859	4.78e-06	5.61e-05
ENSG00000169071	ROR2	9:91563091-91950228	0.109239	0.346392	-1.54492	0.000298418	0.00227299
ENSG00000257252	AC124947.1	12:93316722-93377753	0.109266	0.037231	1.31916	0.00263745	0.0148199
ENSG00000128833	MYO5C	15:52192322-52295804	0.109458	0.012908	2.20016	2.11e-06	2.66e-05
ENSG00000272130	AC091946.2	5:21569755-21570045	0.10952	0.82988	-2.80587	0.00159793	0.00973309
ENSG00000179136	LINC00670	17:12549764-12642854	0.109658	0.49346	-2.69957	1.47e-09	3.27e-08
ENSG00000253688	AC026904.2	8:48551527-48556441	0.109684	0.008508	3.09659	0.000342416	0.00253487
ENSG00000252686	RNU6-1234P	14:29663725-29927648	0.110011	0.48465	-2.30427	8.59e-05	0.00073752
ENSG00000183850	ZNF730	19:23075210-23147221	0.110074	0.606744	-3.11097	2.13e-10	5.44e-09
ENSG00000233334	FAM53B-AS1	10:124703625-124744454	0.110438	0.315372	-1.72719	0.00191984	0.0114583
ENSG00000124134	KCNS1	20:45091214-45101127	0.110515	0.347759	-1.8463	6.35e-05	0.000564281
ENSG00000189196	LINC00994	3:64078361-64087363	0.110949	0.027256	1.81254	0.00155045	0.0095053
ENSG00000183929	DUSP5P1	1:228650241-228651379	0.111161	0.456738	-2.19239	0.000660415	0.00448832
ENSG00000165555	NOXRED1	14:77394021-77423517	0.11137	0.037293	1.30619	0.00551578	0.0278222
ENSG00000273340	MICE	6:29741731-29748969	0.111562	0.019226	2.25968	0.00033982	0.00251865
ENSG00000254192	AC011365.2	5:168654513-168671538	0.111704	0.332412	-2.02685	7.66e-06	8.57e-05
ENSG00000269954	AC022239.1	8:11552488-11564694	0.111795	0.00927	3.18759	1.16e-06	1.53e-05
ENSG00000146250	PRSS35	6:83512534-83525704	0.111819	0.346963	-1.82519	5.12e-05	0.000462697
ENSG00000275857	AC009133.4	16:29799748-29804990	0.111875	0.57412	-2.89024	7.4e-08	1.23e-06
ENSG00000251128	WWC2-AS1	4:183099245-183240634	0.112207	0.965693	-3.3069	1.01e-12	3.76e-11
ENSG00000251613	AC063979.2	5:72687112-72771733	0.112316	0.016112	2.10932	5.88e-06	6.72e-05
ENSG00000279179	AL662907.2	1:33159774-33182196	0.112871	0.378928	-1.69044	0.000417516	0.00303521
ENSG00000233360	Z83844.2	22:37641377-37658377	0.112958	0.251971	-1.34416	0.005549	0.0279716
ENSG00000279410	AC099494.1	16:17192863-17194232	0.113146	0.47524	-2.25375	0.000273264	0.0020968
ENSG00000283709	FAM238C	10:26931206-26944418	0.113184	0.030791	2.45481	7.64e-05	0.000660641
ENSG00000103522	IL21R	16:27402174-27452042	0.113208	0.450055	-2.18037	8.03e-07	1.09e-05
ENSG00000251379	AC099550.1	4:15358141-15420032	0.113266	0.015882	2.62459	1.84e-08	3.37e-07
ENSG00000245261	AL133375.1	6:43213801-43223860	0.113431	0.029508	1.70177	0.00160294	0.0097574
ENSG00000169248	CXCL11	4:76033682-76041415	0.113444	0.018066	2.28893	0.000414119	0.00301404
XLOC_022418	XLOC_022418	12:37236122-37246456	0.113603	0.432345	-2.11743	4.05e-06	4.79e-05
ENSG00000235802	HCFC1-AS1	X:153964232-153971194	0.113684	0.307832	-1.64934	0.00301995	0.0167305
ENSG00000204403	CASP12	11:104885718-104898670	0.114201	0.016711	2.47923	1.23e-05	0.000129934
ENSG00000186453	FAM228A	2:24175053-24200849	0.114263	0.015907	2.6104	5.42e-07	7.57e-06
ENSG00000234869	AL021392.1	22:46541495-46548196	0.114756	0.019677	2.21248	0.000411285	0.00299762
ENSG00000279320	AC069528.2	3:146504570-146506560	0.115452	0.005538	3.67111	0.00136958	0.00858939
ENSG00000159496	RGL4	22:23688136-23699176	0.115505	0.033782	1.54638	0.00451322	0.0234144
ENSG00000285596	AC017116.2	7:44011882-44038978	0.115688	0.033184	1.59684	0.000638712	0.00435329
ENSG00000271810	AL603832.3	1:112702614-112711433	0.115848	0.326288	-1.61086	0.000665622	0.0045179
ENSG00000165591	FAAH2	X:57286706-57489196	0.116018	0.013315	2.37257	8.94e-08	1.45e-06
ENSG00000237786	GFOD1-AS1	6:13365264-13486852	0.116107	0.641184	-2.67002	1.27e-09	2.84e-08
ENSG00000276997	AL513314.2	1:222477252-222510300	0.116949	0.09872	1.45827	0.00474696	0.0244598
ENSG00000215866	LINC01356	1:112820170-112850643	0.116968	0.031901	1.64632	0.000849226	0.00561846
ENSG00000101425	BPI	20:38304123-38337505	0.116989	0.050695	1.81121	0.000300276	0.00228491
ENSG00000054654	SYNE2	14:63852983-64226433	0.117684	0.461571	-2.36389	6.01e-08	1.01e-06
ENSG00000266922	AC008543.3	19:11725961-11730783	0.117868	0.014773	2.75071	0.000178139	0.00142892
ENSG00000253558	AC024568.1	5:78041879-78044138	0.118348	0.397341	-1.91495	0.00051707	0.00359726
XLOC_087453	XLOC_087453	7:46345499-46351698	0.118423	0.840372	-3.016	3.54e-10	8.76e-09
ENSG00000272902	TBC1D8-AS1	2:101151660-101155412	0.118541	0.011709	2.73596	0.000660977	0.00448832
ENSG00000229118	AC068491.2	2:111247166-111367008	0.11896	0.472874	-2.16917	2.67e-05	0.000260046
ENSG00000108825	PTGES3L-AARSD1	17:42950526-42980528	0.118978	2.71786	-4.6027	4.29e-21	4.49e-19
ENSG00000279771	AP000997.3	11:115659168-115661417	0.119073	0.012895	2.9649	0.00484911	0.0248913
ENSG00000232710	AC254562.2	22:42136433-42139927	0.119093	0.013851	2.60722	0.00118483	0.00753475
ENSG00000228307	OR2S1P	9:35962195-36014623	0.11924	0.030236	1.92318	4.11e-05	0.000382998
ENSG00000131738	KRT33B	17:41363494-41369800	0.119287	0.52299	-2.33226	8.14e-07	1.1e-05
ENSG00000233635	AC015923.1	17:63193930-63406272	0.119375	0.406715	-1.973	4.07e-06	4.82e-05
ENSG00000269534	AC011466.3	19:48115640-48140138	0.119503	0.422795	-2.04394	4.31e-05	0.000400993
ENSG00000153162	BMP6	6:7726099-7881728	0.119691	0.385917	-1.893	8.73e-06	9.47e-05
ENSG00000267396	AC090236.1	18:58398663-58400082	0.119699	0.340017	-1.63049	0.00972615	0.0443997
ENSG00000286681	AF235103.3	8:144854875-144869489	0.119773	0.041568	1.3221	0.00672897	0.0331095
ENSG00000250441	AC109481.1	5:108835774-108959318	0.119883	0.331778	-1.6729	0.000107527	0.000908182
ENSG00000089847	ANKRD24	19:4183354-4224814	0.119907	0.007207	3.74839	2.94e-11	8.56e-10
ENSG00000205106	AC044839.1	11:45771432-45772358	0.120425	0.446762	-2.03129	0.00461337	0.0238465
ENSG00000237115	AL139805.1	6:131808034-131861664	0.120435	0.555121	-2.41681	8e-06	8.92e-05
ENSG00000240541	TM4SF1-AS1	3:149377778-149386583	0.12045	0.016209	1.79579	0.00820426	0.0385029
ENSG00000099260	PALMD	1:99646113-99694541	0.120636	0.464547	-2.03158	3.4e-06	4.14e-05
ENSG00000255587	RAB44	6:36697826-36733184	0.121053	0.020006	2.38448	5.29e-07	7.4e-06
ENSG00000101307	SIRPB1	20:1563521-1620061	0.1211	0.451997	-1.74992	0.000255394	0.00196794
ENSG00000112293	GPLD1	6:24424565-24495205	0.121452	0.564217	-1.81144	2.56e-05	0.000250529
ENSG00000158055	GRHL3	1:24319322-24364482	0.121703	0.033307	1.5799	0.00792952	0.0374413
ENSG00000276680	RF02143	6:143948117-144008689	0.121806	0.462212	-1.84418	2.05e-05	0.000203295
ENSG00000115252	PDE1A	2:182140036-182523192	0.122353	0.73055	-2.15304	1.36e-06	1.77e-05
ENSG00000270103	AL360012.1	1:28648600-28648730	0.122876	9.24851	-5.63913	4.98e-13	2e-11
ENSG00000252397	RNU5A-4P	13:33818127-33836652	0.123102	0.294063	-1.45946	0.00096494	0.00625732
ENSG00000251503	CENPS-CORT	1:10430102-10452153	0.123168	2.03549	-4.17375	1.44e-17	1e-15
ENSG00000177842	ZNF620	3:40477131-40518736	0.123454	0.092453	-1.75783	0.0003085	0.0023429
ENSG00000230454	U73166.1	3:50260303-50263358	0.123694	0.198807	-2.15446	0.000513333	0.00359726
ENSG00000155530	LRGUK	7:134127299-134264591	0.123785	0.034852	1.63024	0.000164751	0.00132838
ENSG00000170044	ZPLD1	3:102099244-102479841	0.123909	0.237573	-1.55393	0.00201853	0.0119692
ENSG00000236022	AC106017.1	17:19203825-19214045	0.12418	0.268657	-1.3216	0.00625731	0.0310589
ENSG00000163666	HESX1	3:57197838-57227606	0.124186	0.022182	2.10931	1.4e-05	0.000145196
ENSG00000119121	TRPM6	9:74722495-74888094	0.124273	0.024544	1.59185	0.000228222	0.00177571
ENSG00000247049	AC008443.2	5:181224425-181232731	0.124414	0.518815	-2.2451	3.9e-06	4.63e-05
ENSG00000230943	LINC02541	6:113616927-113650090	0.124506	0.024823	2.09951	1.29e-05	0.000133941
XLOC_070558	XLOC_070558	4:114334795-114364948	0.124844	0.473681	-2.12866	1.11e-06	1.46e-05
ENSG00000273066	AL355987.4	9:136799223-136810042	0.125048	0.003082	4.67759	1.95e-10	5e-09
ENSG00000116667	C1orf21	1:184387029-184629019	0.125198	0.275503	-1.99593	5.05e-06	5.91e-05
ENSG00000223446	AL451065.1	9:93091460-93095546	0.125207	0.013487	2.92788	0.000159961	0.00129277
ENSG00000233029	AC244453.2	1:121090289-121097655	0.125427	0.016378	2.60508	4.03e-05	0.000376905
ENSG00000277579	AC244093.3	17:37034668-37043252	0.125532	0.002353	4.94045	1.16e-09	2.66e-08
ENSG00000110723	EXPH5	11:108505435-108593768	0.12572	0.311931	-1.55103	0.000370677	0.00272851
ENSG00000213030	CGB8	19:49047638-49049106	0.125946	1.09356	-3.23564	1.14e-08	2.17e-07
ENSG00000259172	AC023024.1	15:101295419-101305737	0.125977	0.007369	3.67468	1.18e-08	2.24e-07
ENSG00000261742	LINC00922	16:65284496-65576345	0.126243	0.026651	2.03067	2.46e-06	3.06e-05
ENSG00000239884	RN7SL608P	17:2680958-2681236	0.126331	0.968969	-2.96536	0.000739506	0.00497703
ENSG00000225969	ABHD11-AS1	7:73735038-73736158	0.12638	0.648808	-2.50033	4.81e-05	0.000437784
ENSG00000134256	CD101	1:117001750-117036476	0.126394	0.017283	1.68215	0.000940937	0.00611825
ENSG00000155629	PIK3AP1	10:96593315-96720514	0.126429	0.017856	2.59944	4.29e-08	7.33e-07
ENSG00000228539	AL157413.1	20:24469598-24665767	0.126523	0.420638	-1.94185	6.56e-05	0.000581782
ENSG00000123870	ZNF137P	19:52588505-52597345	0.126735	0.584864	-3.95716	2.79e-12	9.55e-11
ENSG00000172137	CALB2	16:71358713-71390436	0.126754	0.509861	-2.20012	5.9e-07	8.2e-06
XLOC_098233	XLOC_098233	9:79109673-79114816	0.126814	0.496985	-2.15225	6.74e-06	7.61e-05
ENSG00000248240	AC114956.1	5:43515274-43525310	0.128437	0.024286	2.17453	9.35e-05	0.000796906
ENSG00000214223	HNRNPA1P10	19:11666069-11667030	0.1285	0.545298	-2.2318	0.000521035	0.00361782
ENSG00000234231	AC093616.1	2:87700984-87738105	0.128844	1.06574	-3.24972	7.12e-13	2.74e-11
ENSG00000197444	OGDHL	10:49734641-49762379	0.129202	0.030345	1.87272	0.000140966	0.00115244
ENSG00000261634	AC026992.2	15:69278328-69298795	0.129328	0.029441	1.8914	0.00355334	0.0193207
ENSG00000100628	ASB2	14:93934153-93976791	0.129422	0.030321	1.52633	0.00465037	0.0240098
ENSG00000082397	EPB41L3	18:5392381-5630700	0.129605	0.663086	-1.76077	8.77e-05	0.000751335
ENSG00000242798	AC073842.2	7:100115214-100127499	0.129651	0.364627	-1.84314	9.69e-05	0.000823422
ENSG00000177752	YIPF7	4:44622065-44678556	0.130074	0.010022	3.78361	7.25e-13	2.78e-11
ENSG00000275395	FCGBP	19:39863323-39934626	0.130281	0.038874	3.60421	1.82e-13	7.81e-12
ENSG00000257894	AC027288.3	12:79341205-79503396	0.130313	0.015889	2.76556	0.00227587	0.013275
ENSG00000223815	DIAPH3-AS2	13:60093675-60163916	0.130551	0.387988	-1.75223	0.00165203	0.0100038
ENSG00000225423	TNPO1P1	10:84390908-84392045	0.130642	0.575015	-2.28538	0.000221986	0.00173072
ENSG00000214140	PRCD	17:76527586-76553578	0.13071	0.014844	2.05949	0.000471263	0.003395
ENSG00000261618	LINC02605	8:78835307-78840525	0.13085	0.036543	1.553	0.009406	0.0432381
ENSG00000134489	HRH4	18:24460637-24479961	0.131037	0.031411	1.85215	0.000124069	0.00102453
ENSG00000126010	GRPR	X:16123556-16153021	0.131093	0.044788	1.34532	0.00297764	0.0165225
ENSG00000203697	CAPN8	1:223538007-223665734	0.131877	0.010386	2.22822	6.24e-06	7.09e-05
ENSG00000258466	AL049779.1	14:67659820-67690367	0.131908	0.0134	2.8461	1.17e-07	1.85e-06
ENSG00000100298	APOBEC3H	22:39097224-39104067	0.13205	0.040505	1.58394	0.00592786	0.0296412
ENSG00000237126	AC073254.1	2:232556445-232611971	0.132431	0.336088	-1.54336	0.00110619	0.00708176
ENSG00000206737	RNVU1-18	1:143729407-143729570	0.132696	2.47629	-4.07517	3.68e-06	4.39e-05
ENSG00000224609	AC093425.1	1:59131932-59296491	0.13274	0.003996	4.19819	7.35e-05	0.000645781
ENSG00000147231	RADX	X:106611930-106679439	0.132951	0.04303	1.41631	0.00131589	0.00828945
ENSG00000278224	PRICKLE4	6:41780762-41787372	0.133068	0.004102	3.56929	0.000154712	0.00125637
ENSG00000259228	HNRNPA1P62	15:99251485-99334081	0.133085	0.549749	-2.27174	3.33e-07	4.91e-06
ENSG00000287336	AL137157.1	1:172210711-172213499	0.13315	0.022289	2.15163	0.00612771	0.0304789
ENSG00000085831	TTC39A	1:51287258-51345116	0.133265	0.031129	1.68595	0.00533667	0.0270195
ENSG00000283635	AC012485.3	2:238289127-238300185	0.133335	0.037449	1.6111	0.00157555	0.00962128
ENSG00000171385	KCND3	1:111770662-111989155	0.133339	0.456186	-2.04217	1.75e-06	2.23e-05
ENSG00000273805	AC083805.3	12:57894232-57896846	0.133434	0.022064	2.36327	0.00528628	0.0268342
ENSG00000228340	MIR646HG	20:60087826-60653784	0.133594	0.560836	-1.9986	1.03e-05	0.000109863
XLOC_021835	XLOC_021835	12:5428703-5430556	0.133618	0.357442	-1.55511	0.00592786	0.0296412
ENSG00000263142	LRRC37A17P	17:46978481-47054569	0.13444	0.028311	2.04073	6.45e-06	7.31e-05
ENSG00000244693	CTAGE8	7:144266701-144269288	0.135168	0.350237	-1.57756	0.00289395	0.0161099
ENSG00000229261	AL596223.1	10:69215333-69232490	0.135241	0.01501	2.94613	3.78e-08	6.53e-07
ENSG00000234290	AC116366.1	5:132468890-132473043	0.135353	0.023336	2.27414	0.00083827	0.00558494
ENSG00000213041	AC093422.1	1:205169257-205211644	0.135805	0.345036	-1.54729	0.00124829	0.00789396
ENSG00000268434	AC011530.1	19:45779437-45785973	0.135949	0.184741	-1.43616	0.00969341	0.0443692
ENSG00000100055	CYTH4	22:37282027-37315341	0.136216	0.02371	2.28534	7.33e-06	8.21e-05
ENSG00000204366	ZBTB12	6:31899607-31901992	0.136397	0.340124	-1.51838	0.006253	0.0310425
ENSG00000250709	CCDC169-SOHLH2	13:36168794-36297842	0.136417	0.026446	2.14441	5.09e-05	0.000460099
ENSG00000271793	AL589666.1	6:85557978-85615234	0.137097	1.13637	-3.25473	5.05e-13	2e-11
ENSG00000287005	AC090018.2	3:195260632-195263628	0.137243	0.017447	2.60722	0.00118483	0.00753475
ENSG00000235290	HLA-W	6:29956596-29958570	0.137747	0.004641	3.89191	0.000376589	0.00276548
ENSG00000153902	LGI4	19:35124513-35142451	0.138343	0.02692	2.20561	4.64e-05	0.000428704
XLOC_053851	XLOC_053851	2:92526741-92538879	0.138557	0.508452	-2.0713	3.86e-06	4.59e-05
ENSG00000275185	AC130324.3	17:30899110-30899651	0.139072	0.744448	-2.55477	0.000660977	0.00448832
ENSG00000236554	ASNSP3	13:100062296-100063601	0.139104	0.011108	3.31173	0.00528154	0.0268265
ENSG00000280166	AC016542.3	10:72730557-72731175	0.139309	0.49732	-1.99071	0.00813533	0.0382159
ENSG00000272556	GTF2IP13	7:45769105-45815263	0.139336	0.013032	1.49898	0.00220281	0.0129093
ENSG00000242578	AC073288.2	3:170410512-170418615	0.139434	0.040109	1.55471	0.00448401	0.0232823
ENSG00000258741	H2AFVP1	15:92715710-92734195	0.139689	0.417332	-1.78131	8.83e-05	0.000755968
ENSG00000255363	AP001189.5	11:76607853-76630465	0.139824	0.051558	2.04179	0.000326079	0.00243013
XLOC_043917	XLOC_043917	18:69998019-70001918	0.139943	0.315211	-1.37426	0.00658314	0.0324757
ENSG00000267002	AC060780.1	17:43148368-43171037	0.140298	0.346966	-2.71997	2.14e-08	3.83e-07
ENSG00000268520	AC008750.5	19:51361712-51365544	0.140635	0.026581	2.01738	0.00202491	0.0119933
ENSG00000223511	AL683807.1	X:1732584-1763212	0.140647	0.028154	2.11573	6.63e-06	7.5e-05
ENSG00000280383	Z95331.1	22:45657019-45680130	0.140753	8.3e-05	7.45657	2.19e-19	1.92e-17
ENSG00000237892	KLF7-IT1	2:207120884-207122044	0.141043	0.432535	-1.77799	0.00491367	0.0251853
ENSG00000286975	AP005136.3	18:2506628-2511580	0.141215	0.017168	2.78744	4.6e-05	0.000425707
ENSG00000170775	GPR37	7:124745997-124765627	0.141399	0.009604	3.66973	8.15e-11	2.22e-09
ENSG00000253522	MIR3142HG	5:160438594-160487426	0.14145	0.012609	3.03197	6.02e-06	6.86e-05
ENSG00000091128	LAMB4	7:108023548-108130361	0.14247	0.009703	3.13902	1.02e-10	2.73e-09
ENSG00000171219	CDC42BPG	11:64823052-64844653	0.142521	0.004709	4.43939	4.56e-12	1.49e-10
ENSG00000246548	LINC02288	14:77041064-77069503	0.142526	0.029768	2.04059	1.42e-05	0.000146352
ENSG00000287856	AL445524.2	1:231363797-231528618	0.142551	0.004412	4.28143	6.66e-15	3.36e-13
ENSG00000225783	MIAT	22:26646411-26676475	0.142643	0.03608	1.73828	0.00374952	0.0202388
ENSG00000254163	AC025434.1	5:156327129-156759377	0.142894	0.593634	-2.25204	9.98e-07	1.33e-05
ENSG00000204584	FLJ45513	17:49845910-49848837	0.143005	0.030034	1.86063	0.00973082	0.0443997
ENSG00000259810	AC002519.1	16:31788202-31790993	0.143355	0.031072	1.98952	0.00689176	0.0337876
ENSG00000202461	RF00019	1:12021646-12032016	0.143501	0.400274	-1.67673	0.00157992	0.00964038
ENSG00000257910	AC124784.1	12:76858718-76880352	0.143732	2.4969	-4.40398	1.13e-19	1.02e-17
ENSG00000279491	AP003733.4	11:61967794-61969490	0.143898	0.017097	2.82152	0.0100337	0.0455515
ENSG00000124249	KCNK15	20:44745865-44752313	0.144112	0.034053	1.80275	0.00191984	0.0114583
ENSG00000172789	HOXC5	12:54032853-54035358	0.144236	0.016074	2.81776	0.0016487	0.0099909
ENSG00000287368	AL589645.1	9:34810020-34895175	0.14432	0.028585	2.12945	1.45e-06	1.89e-05
ENSG00000260645	AL359715.2	6:80466958-80469080	0.144515	0.443071	-1.79156	0.00110378	0.00707364
ENSG00000229980	TOB1-AS1	17:50866679-50910774	0.144536	0.032214	2.45668	0.000221986	0.00173072
ENSG00000255236	AP002992.1	11:68121624-68130518	0.144757	0.015648	2.88929	1.74e-06	2.22e-05
ENSG00000171056	SOX7	8:10723768-10730511	0.145265	0.017748	2.70308	1.6e-05	0.000163737
ENSG00000067840	PDZD4	X:153802166-153830565	0.145449	0.384595	-1.36771	0.001545	0.00947749
ENSG00000229115	AL390774.1	9:123757703-123929959	0.14575	0.358059	-1.49564	0.00161982	0.00983366
ENSG00000100218	RSPH14	22:23059415-23145021	0.146465	0.081145	1.80042	0.0034764	0.0189538
ENSG00000235109	ZSCAN31	6:28324693-28356271	0.146511	0.34739	-1.43624	0.00117294	0.00747028
ENSG00000250310	AC006487.2	17:49544788-49580206	0.146642	0.530902	-2.05977	3.1e-06	3.79e-05
ENSG00000286017	AC011322.1	3:196973709-196979275	0.146808	0.014074	2.78744	4.6e-05	0.000425707
ENSG00000249096	LINC02362	4:184365180-184382416	0.146857	0.04684	1.6577	0.00475756	0.0245033
ENSG00000269514	AC024257.3	12:48198357-48230275	0.147173	0.019157	2.66224	1.29e-05	0.000134637
XLOC_098232	XLOC_098232	9:79013825-79024918	0.147459	0.510365	-1.99269	9.58e-06	0.000103148
ENSG00000157306	ZFHX2-AS1	14:23511760-23560778	0.147661	0.044926	1.46434	0.010695	0.0481462
ENSG00000258168	AC025569.1	12:70468080-70543040	0.147728	0.149873	-1.76489	0.000287381	0.00219483
ENSG00000279598	AC009948.4	2:178554561-178558966	0.147799	0.503457	-1.97066	5.22e-05	0.000470606
ENSG00000259378	DCAF13P3	15:50944663-50945996	0.148006	0.521197	-1.93578	0.00116955	0.00745516
ENSG00000102854	MSLN	16:760734-768865	0.148061	0.394108	-1.39299	0.00263588	0.0148138
ENSG00000206199	ANKUB1	3:149761100-149968385	0.148295	0.035513	2.18948	1.38e-05	0.000143299
ENSG00000261115	TMEM178B	7:141074064-141480380	0.148503	0.46506	-1.56195	0.000286423	0.00218806
ENSG00000166924	NYAP1	7:100483927-100494802	0.148676	0.108198	-1.48702	0.00345477	0.0188573
ENSG00000279349	AC092692.1	3:112525548-112528142	0.14885	0.030225	1.94244	0.00898543	0.0415842
ENSG00000254337	AC083967.1	8:68848737-68852763	0.148893	0.87319	-2.77544	6.59e-08	1.1e-06
ENSG00000130783	CCDC62	12:122774327-122827528	0.149246	0.041157	1.64496	0.000224287	0.0017464
ENSG00000277918	RF00003	1:144560666-144560829	0.149323	5.14324	-5.12289	1.93e-10	4.94e-09
ENSG00000255733	IFNG-AS1	12:67989445-68234686	0.149515	0.0162	2.05648	2.65e-06	3.27e-05
ENSG00000224563	LPP-AS1	3:188148739-188875169	0.149569	0.647339	-2.31795	8.06e-08	1.33e-06
ENSG00000256340	ABCC6P1	16:18571162-18598328	0.149771	0.054675	1.60507	0.00291676	0.0162193
ENSG00000255139	AP000442.2	11:59565923-59639861	0.149905	0.0246	2.33937	2.18e-05	0.000214869
ENSG00000197921	HES5	1:2528745-2530263	0.150224	0.493358	-1.88248	0.000931706	0.00606457
ENSG00000233435	AGGF1P2	10:133640789-133642894	0.150568	0.013777	3.21491	0.00166513	0.0100753
ENSG00000287534	AC110792.4	4:54065239-54078454	0.150834	0.025036	2.37754	5.61e-06	6.42e-05
ENSG00000166816	LDHD	16:75111860-75116771	0.150909	0.389215	-1.57159	0.00131139	0.0082628
ENSG00000204583	LRCOL1	12:132603150-132610582	0.15102	0.024945	1.91083	0.00406065	0.0217147
ENSG00000285608	AL161665.1	14:32094207-32158008	0.151302	0.349149	-1.41073	0.000886413	0.00578913
ENSG00000255243	AC099687.1	11:26189123-26208347	0.151316	0.505197	-1.94014	9.57e-06	0.000103013
ENSG00000125351	UPF3B	X:119805311-119852998	0.152031	0.45338	-1.78029	3.49e-05	0.000329084
ENSG00000091972	CD200	3:112332347-112362812	0.152551	1.56822	-3.49198	2.89e-13	1.21e-11
ENSG00000164707	SLC13A4	7:135681237-135729258	0.153058	0.044621	1.50119	0.000892161	0.00582217
ENSG00000286339	Z99496.2	6:118565660-118576840	0.153072	0.001388	5.60889	4.22e-13	1.73e-11
ENSG00000255458	AC108471.2	4:39639107-39666879	0.153442	0.029023	2.07991	0.000398109	0.00291045
ENSG00000213046	EEF1A1P32	1:197611784-197775266	0.153699	0.387284	-1.5634	0.000830891	0.00554052
ENSG00000255086	AC024341.1	11:25923867-26079697	0.153993	0.589947	-2.06801	1.33e-06	1.74e-05
ENSG00000227950	AL590128.1	1:6785509-6887781	0.154479	0.521235	-1.93364	0.00172689	0.0104186
ENSG00000127325	BEST3	12:69643360-69699476	0.15453	0.008486	3.14815	7.2e-06	8.08e-05
ENSG00000255503	AP001767.3	11:83072402-83097196	0.155277	0.041497	1.69693	0.000305076	0.00231916
ENSG00000287788	AC013701.2	8:48925917-48931288	0.15543	0.013916	3.05429	4.84e-06	5.68e-05
ENSG00000214544	GTF2IRD2P1	7:73242751-73280119	0.155452	0.004356	4.89893	2.5e-17	1.7e-15
ENSG00000229800	ATP8A2P2	13:32443737-32538724	0.155951	0.398673	-1.64732	0.000123462	0.00101979
ENSG00000232022	FAAHP1	1:46432129-46482493	0.156286	0.042842	1.82227	0.000165726	0.00133555
ENSG00000259075	POC1B-GALNT4	12:89519408-89526262	0.156576	0.748455	-2.45179	1.32e-07	2.07e-06
ENSG00000235236	AC137630.2	3:48917782-48983985	0.156636	0.834996	-3.35108	3.12e-12	1.06e-10
ENSG00000176716	OR10AB1P	11:7720540-7739490	0.157014	0.446041	-2.24615	4.95e-07	7.01e-06
ENSG00000165899	OTOGL	12:80099537-80380879	0.157142	0.059104	1.90766	9.17e-06	9.92e-05
ENSG00000184523	PTGER4P2	9:62838824-62844276	0.157588	0.021108	2.89149	0.000211448	0.00165609
ENSG00000170835	CEL	9:133061978-133071861	0.158009	0.048641	1.45633	0.00395443	0.021216
ENSG00000229052	AL449283.1	1:92844184-92961411	0.158279	0.401115	-1.50946	0.00753465	0.0358106
ENSG00000173862	AC008080.1	7:33725981-33728456	0.158316	0.027424	2.2474	0.00348955	0.0190104
ENSG00000204380	PKP4-AS1	2:158640445-158735002	0.158961	0.714981	-2.17593	2.53e-05	0.000247495
XLOC_090777	XLOC_090777	7:84630764-84720601	0.159775	0.66648	-2.26532	1.51e-07	2.36e-06
ENSG00000163749	CCDC158	4:76312997-76421868	0.159888	0.048746	1.9605	1.5e-05	0.000154051
ENSG00000263884	AP000845.1	18:268148-270278	0.160029	0.013615	3.32534	0.000829981	0.00553564
ENSG00000181798	LINC00471	2:231508422-231514366	0.160746	0.024544	2.40995	0.000187233	0.00149378
ENSG00000225950	NTF4	19:49061066-49065054	0.16119	0.02999	2.20031	0.00462106	0.0238783
ENSG00000073670	ADAM11	17:44758988-44781846	0.161431	0.041369	1.74792	0.000197497	0.00155415
ENSG00000134245	WNT2B	1:112466541-112530165	0.161583	0.350659	-2.4439	5.82e-08	9.78e-07
ENSG00000099282	TSPAN15	10:69451465-69507666	0.162386	0.680926	-2.26472	2.37e-07	3.58e-06
ENSG00000257761	AC078860.1	12:71552392-71605575	0.162395	0.590647	-2.12944	4.64e-05	0.000428704
ENSG00000106823	ECM2	9:92493554-92536655	0.162785	0.482661	-1.57303	0.000326068	0.00243013
ENSG00000286501	AC018545.1	3:150339478-150343210	0.162873	0.019398	2.84557	8.24e-05	0.000709644
ENSG00000286786	AC116158.3	15:38493308-38499985	0.163067	0.350924	-1.30624	0.00486996	0.024986
ENSG00000231952	DPY19L1P2	7:32812757-32843270	0.163287	0.527318	-1.89503	1.76e-05	0.000179088
ENSG00000166035	LIPC	15:58410569-58569844	0.163489	0.029327	1.52196	0.000459146	0.00331384
ENSG00000242457	RBBP4P2	3:94064524-94095096	0.164208	0.41723	-1.35641	0.0107193	0.0482345
ENSG00000260269	AC105036.3	15:75527150-75601205	0.164216	0.485573	-1.71614	5.8e-05	0.000518434
ENSG00000256660	CLEC12B	12:10010627-10018796	0.164457	0.477675	-2.51037	5.18e-07	7.26e-06
ENSG00000267052	AC005050.1	7:106569876-106598908	0.164476	0.359413	-1.32799	0.00192039	0.0114593
ENSG00000260185	AC009097.1	16:71649914-71664212	0.16452	0.429117	-1.55952	0.000655554	0.00446026
ENSG00000287242	AC073593.2	12:124786783-124808790	0.164789	0.037117	1.92904	3.75e-05	0.00035205
ENSG00000141524	TMC6	17:78107398-78132407	0.164962	0.366434	-1.40852	0.00343956	0.0187841
ENSG00000233384	AC096537.1	1:224608130-224616220	0.165319	0.007306	4.2323	1.35e-09	3e-08
ENSG00000108947	EFNB3	17:7705202-7711372	0.165391	0.035997	1.93636	0.000784482	0.00525924
ENSG00000237167	AC128709.3	3:197458405-197467105	0.166083	0.021738	2.6175	4.8e-06	5.63e-05
ENSG00000227492	AL138921.1	10:100229629-100234398	0.166553	0.031379	2.1726	0.00135615	0.00851892
ENSG00000007516	BAIAP3	16:1333601-1349441	0.166572	0.015379	2.82996	5.47e-06	6.27e-05
ENSG00000226806	AC011893.1	2:135820191-135823087	0.16672	0.015582	2.85415	0.000280171	0.00214451
ENSG00000233848	AL513188.1	6:20756103-21065097	0.166755	0.383207	-1.4054	0.0018765	0.0112233
ENSG00000205853	RFPL3S	22:32359886-32382449	0.166806	0.032954	1.93048	0.00110661	0.00708298
ENSG00000181227	DLSTP1	1:75728401-75761331	0.166992	0.446351	-1.60021	0.000327165	0.00243763
ENSG00000278637	HIST1H4A	6:26021679-26021990	0.167	3.54649	-4.57917	1.04e-10	2.78e-09
ENSG00000164972	C9orf24	9:34379019-34397810	0.167265	0.002913	4.42287	1.4e-10	3.66e-09
ENSG00000254044	AC034154.1	4:97334635-97636375	0.16884	0.011106	1.53752	0.000774827	0.00519787
ENSG00000283667	AC009802.1	18:63966406-63970181	0.168891	0.018032	2.90552	4.98e-05	0.00045153
ENSG00000286423	AC004817.5	14:71179053-71243841	0.169279	0.776321	-1.35812	0.00407278	0.0217609
ENSG00000250777	AC131956.2	4:137690477-137734977	0.169394	0.034432	2.08832	3.8e-06	4.53e-05
XLOC_082822	XLOC_082822	6:141421650-141446414	0.169905	0.560101	-1.92221	9.32e-06	0.00010052
ENSG00000272562	AL512343.2	1:226045561-226061898	0.170238	0.052446	1.47408	0.00948574	0.0435596
ENSG00000118514	ALDH8A1	6:134917393-134950115	0.171169	0.028023	2.34002	6.11e-07	8.48e-06
ENSG00000243649	CFB	6:31945650-31952084	0.171347	0.256999	-1.76332	0.00561466	0.0282659
ENSG00000287544	AC097518.2	4:176844493-177301253	0.171741	0.041218	1.82329	0.000397088	0.00290435
ENSG00000225849	MKRN7P	20:46463719-46477232	0.171961	0.021163	2.76542	1.26e-06	1.65e-05
ENSG00000187904	AC097382.1	4:6995341-6998958	0.172076	0.024547	2.39929	0.000325735	0.00242872
ENSG00000243548	RN7SL101P	4:28605864-28901874	0.172283	0.493735	-2.59405	1.66e-05	0.000169729
ENSG00000158321	AUTS2	7:69598296-70793495	0.172335	0.300957	-2.05343	4.06e-05	0.000378843
ENSG00000164078	MST1R	3:49887002-49903873	0.172415	0.027295	1.64853	0.0011608	0.00740241
ENSG00000249170	AC096713.1	4:71187075-71357034	0.172625	0.464014	-1.62755	0.00068548	0.0046375
ENSG00000248266	AC108142.1	4:182144852-182190382	0.172767	0.381449	-1.34795	0.00147294	0.00906048
ENSG00000257530	AC048344.1	12:32104117-32294030	0.173264	0.694611	-3.08462	4.2e-12	1.39e-10
ENSG00000189212	DPY19L2P1	7:35079989-35186041	0.173337	0.534552	-1.327	0.00174747	0.0105264
ENSG00000137393	RNF144B	6:18387350-18468874	0.17384	0.469808	-1.63908	0.000108414	0.000914933
ENSG00000261884	AC040162.1	16:67929614-67936017	0.175019	0.064453	4.00634	2.27e-07	3.44e-06
ENSG00000204176	SYT15	10:46578217-46594173	0.175324	1.63365	-2.76121	1.4e-09	3.11e-08
ENSG00000111788	AC009533.1	12:9277235-9313241	0.175401	0.372911	-1.38731	0.00124296	0.00786511
ENSG00000171786	NHLH1	1:160367071-160372846	0.175513	0.022694	2.59021	2.18e-05	0.000215294
ENSG00000237927	AL078604.2	6:159586955-159594542	0.175623	0.003478	4.88743	2.21e-09	4.77e-08
ENSG00000257522	AL133166.1	14:29210986-29392048	0.175989	0.135263	-1.35629	0.0105708	0.0476765
ENSG00000188385	JAKMIP3	10:132036336-132184858	0.176218	0.019466	2.11659	0.00127988	0.00808064
ENSG00000228327	AL669831.1	1:725885-778869	0.176317	0.060388	1.33932	0.00197294	0.0117302
ENSG00000114786	ABHD14A-ACY1	3:51974706-51989183	0.176371	0.977695	-3.16264	2.28e-10	5.74e-09
ENSG00000175697	GPR156	3:120164645-120285094	0.176415	0.486194	-1.51313	0.000334229	0.00248538
ENSG00000270894	AC015849.4	17:35818399-35823713	0.176494	0.044613	1.73573	0.0023991	0.0138011
ENSG00000249216	AC105389.2	4:41661471-41698520	0.176885	1.05306	-2.77088	1.4e-09	3.11e-08
ENSG00000286281	AL353152.2	6:14210293-14214374	0.177004	0.013791	3.41187	4.11e-06	4.86e-05
ENSG00000287532	AL353689.3	1:227123895-227145693	0.177404	0.509021	-1.71149	0.000954072	0.00619718
ENSG00000124713	GNMT	6:42960754-42963880	0.177827	0.026965	2.45977	0.000519431	0.0036083
ENSG00000229205	LINC00200	10:1159768-1289426	0.179134	0.023821	3.13824	0.000252157	0.00194395
ENSG00000266992	DHX40P1	17:59976009-60002384	0.179485	0.046816	1.7201	0.000149184	0.00121547
ENSG00000061918	GUCY1B1	4:155758992-155807774	0.179869	0.494113	-1.65555	0.000103646	0.000877549
ENSG00000183303	OR5P2	11:7795905-7796973	0.18026	1.20689	-2.91731	3.52e-07	5.07e-06
ENSG00000105122	RASAL3	19:15451624-15464544	0.180973	0.006782	3.26032	7.35e-07	1e-05
ENSG00000122877	EGR2	10:62811996-62919900	0.18123	0.029219	2.42405	4.99e-08	8.48e-07
ENSG00000167046	AL357033.1	20:62640719-62643304	0.181407	0.039809	1.83516	0.00648527	0.0320523
ENSG00000227248	FAM155A-IT1	13:107788342-107835451	0.181616	0.51986	-1.72214	5.4e-05	0.000485442
ENSG00000167105	TMEM92	17:50271406-50281485	0.182038	0.031457	2.25657	0.000197348	0.00155336
ENSG00000138741	TRPC3	4:121874481-121952060	0.182322	0.327518	-2.02094	2.97e-06	3.64e-05
ENSG00000124143	ARHGAP40	20:38601934-38651035	0.182881	0.063899	1.30665	0.00254606	0.0143676
ENSG00000238251	AL133477.1	9:96388045-96418636	0.182932	0.703701	-2.13356	6.02e-06	6.86e-05
ENSG00000178734	LMO7DN	13:75871038-75885617	0.18302	2.4529	-4.81282	1.18e-21	1.33e-19
ENSG00000160255	ITGB2	21:44885953-44931989	0.183118	0.106263	1.5799	0.00792952	0.0374413
ENSG00000228495	LINC01013	6:132131888-132169374	0.183472	1.42008	-3.03112	4.93e-09	1.01e-07
ENSG00000233220	LINC00167	11:130002938-130004356	0.183594	0.020447	2.89499	0.00696616	0.0340878
ENSG00000180336	MEIOC	17:44656404-44693340	0.184985	0.468728	-1.32249	0.00964408	0.0441824
ENSG00000260167	AC093249.2	16:30585907-30608593	0.186292	0.057309	1.49116	0.000999209	0.00646338
ENSG00000078487	ZCWPW1	7:100400826-100428992	0.186612	0.525655	-1.36835	0.00153051	0.00939228
ENSG00000155269	GPR78	4:8558725-8619761	0.186801	0.030053	2.33309	2.48e-06	3.08e-05
ENSG00000253357	AC008708.1	5:167721062-167733049	0.187042	2.46197	-4.32219	1.47e-18	1.13e-16
ENSG00000178623	GPR35	2:240605430-240631259	0.187811	0.031781	2.08602	0.000127663	0.00105031
ENSG00000081842	PCDHA6	5:140827958-141012347	0.188486	0.068828	1.78875	3.02e-05	0.000289844
ENSG00000270106	TSNAX-DISC1	1:231528653-232009654	0.188525	0.054968	1.76636	0.000126672	0.00104327
ENSG00000236013	AL357146.1	6:139976352-140093721	0.188712	0.649531	-1.66168	0.00330135	0.0181248
ENSG00000285693	AP002381.2	11:72793624-72814054	0.189086	0.051686	1.66287	0.000279611	0.00214181
XLOC_053854	XLOC_053854	2:92576481-92581635	0.189195	0.63506	-1.94951	2.93e-05	0.000283514
ENSG00000152495	CAMK4	5:111223653-111494886	0.189394	0.720149	-1.96512	3.99e-06	4.74e-05
ENSG00000226833	AC092164.1	2:28707511-28751722	0.189558	0.063757	1.3511	0.00876553	0.0407334
ENSG00000266171	AP001020.3	18:723909-737459	0.189685	0.028994	2.48974	8e-06	8.92e-05
ENSG00000205794	AC098591.1	4:40042917-40057199	0.190064	0.01697	2.74418	4.45e-07	6.34e-06
ENSG00000280683	LINC01242	9:30270969-30575012	0.190208	0.562894	-1.7755	8.27e-05	0.000711361
ENSG00000246130	AC107959.2	8:23068229-23083619	0.190834	0.043473	1.90298	7.14e-05	0.000628984
ENSG00000281404	LINC01176	7:30390885-30412375	0.19115	0.115649	1.60647	0.00243453	0.0138011
ENSG00000170537	TMC7	16:18983934-19063942	0.191556	0.484261	-1.32788	0.00253633	0.0143216
ENSG00000180044	C3orf80	3:160225496-160228213	0.191668	0.02135	2.92788	0.000159961	0.00129277
ENSG00000264339	AP001020.1	18:723909-745809	0.191907	0.302189	-1.71728	0.000176867	0.00141909
ENSG00000264745	TTC39C-AS1	18:23994213-24132810	0.19219	0.30299	-1.3531	0.00128019	0.00808091
ENSG00000150048	CLEC1A	12:10069554-10111627	0.192221	0.451109	-1.49977	0.000434114	0.00314266
ENSG00000146205	ANO7	2:241188509-241225377	0.192415	0.046741	1.73594	0.000306201	0.00232658
ENSG00000227060	LINC00629	X:134549770-134560399	0.192711	0.071879	1.31478	0.0102583	0.0464424
ENSG00000198826	ARHGAP11A	15:32615144-32639941	0.193245	1.32452	-4.19518	2.87e-18	2.13e-16
ENSG00000171435	KSR2	12:117453012-117968983	0.193415	0.001637	6.50551	3.06e-33	1e-30
ENSG00000280079	AC011447.7	19:20220597-20222186	0.193997	1.11568	-2.71056	3.43e-07	5.02e-06
ENSG00000158113	LRRC43	12:122167738-122203471	0.194763	0.039643	2.03394	1.78e-05	0.00018145
ENSG00000227198	C6orf47-AS1	6:31658329-31660721	0.194914	0.511835	-1.59585	0.00156462	0.00957294
ENSG00000162267	ITIH3	3:52794768-52809009	0.195161	1.52562	-2.84044	3.35e-09	7.01e-08
ENSG00000226952	AC093019.1	1:100088191-100105881	0.19524	0.711015	-2.0079	0.000284129	0.00217213
ENSG00000179219	LINC00311	16:85282958-85285963	0.195917	0.044389	1.83018	0.00530838	0.0269201
ENSG00000173805	HAP1	17:41717742-41734644	0.196013	0.015248	3.39575	2.9e-10	7.27e-09
ENSG00000285955	BX842242.1	10:122435924-122461383	0.19628	0.022658	2.34968	0.000159888	0.00129277
ENSG00000234432	AC092171.3	7:5426277-5428927	0.196971	0.043778	1.98273	0.00255104	0.0143916
ENSG00000273711	AC005520.5	14:73873689-73885555	0.197525	0.081562	1.77836	0.00120418	0.00763991
ENSG00000106789	CORO2A	9:98120975-98192637	0.197549	0.810937	-2.1965	3.34e-07	4.92e-06
ENSG00000246308	AC116535.1	11:10809204-10822931	0.198216	0.01183	3.75012	2.67e-11	7.89e-10
ENSG00000213931	HBE1	11:5268345-5505652	0.198559	0.031606	2.44611	2.21e-08	3.94e-07
ENSG00000251127	AC091173.1	8:61759094-61765969	0.198753	0.03094	2.43864	1.85e-05	0.000187378
ENSG00000237637	FRY-AS1	13:32025314-32117380	0.199177	0.503075	-1.91121	9.07e-06	9.82e-05
ENSG00000040731	CDH10	5:24487100-24644978	0.199899	0.025093	2.78599	4.33e-10	1.06e-08
ENSG00000154258	ABCA9	17:68974488-69060949	0.200026	0.01563	1.93764	4.35e-05	0.000404422
ENSG00000212122	TSSK1B	5:113432554-113435031	0.200244	0.023378	2.89149	0.000211448	0.00165609
ENSG00000254839	AF131215.3	8:11062647-11067089	0.200668	0.042747	1.93272	0.00088988	0.00580934
XLOC_094893	XLOC_094893	8:37073950-37076098	0.200842	0.464397	-1.37755	0.00868456	0.0404115
ENSG00000132639	SNAP25	20:10218830-10307418	0.201078	0.637414	-1.71984	0.000430434	0.00312183
ENSG00000165105	RASEF	9:82979590-83063177	0.201705	0.020728	3.07003	1.82e-10	4.68e-09
ENSG00000196296	ATP2A1	16:28878405-28904509	0.201734	0.023005	2.31985	4.06e-06	4.81e-05
ENSG00000183091	NEB	2:151485336-151734487	0.203257	0.001099	5.64134	2.06e-24	3.14e-22
ENSG00000130303	BST2	19:17402939-17405630	0.203388	1.01859	-2.49674	4.8e-07	6.8e-06
ENSG00000196724	ZNF418	19:57921884-57935393	0.203876	0.440086	-1.8279	0.000104524	0.000883777
ENSG00000065320	NTN1	17:9021510-9244000	0.203899	0.031393	2.49201	1.3e-08	2.46e-07
ENSG00000247311	AC010255.1	5:122114598-122156015	0.204451	1.1099	-2.96198	3.55e-11	1.02e-09
ENSG00000287146	AC000085.1	22:19291969-19328901	0.204866	0.031917	2.46312	8.7e-08	1.41e-06
ENSG00000237101	AC092809.4	1:224219613-224228043	0.205132	0.027565	2.59993	2.03e-06	2.57e-05
ENSG00000277715	AC079174.2	12:106250759-106252786	0.20541	0.042444	2.03512	0.00529072	0.0268437
ENSG00000256030	CBX3P4	12:2786931-2794295	0.20577	0.059978	1.42151	0.011094	0.0496908
ENSG00000233967	AL359715.1	6:80441295-80466674	0.205772	0.232275	-1.57097	0.000574077	0.00394997
ENSG00000225101	OR52K3P	11:4393783-4476361	0.205907	0.013433	2.98414	1.6e-10	4.16e-09
ENSG00000260278	AC098818.2	4:78773654-78775973	0.206994	0.012464	3.77789	4.3e-05	0.000399866
ENSG00000277998	AC107075.1	2:164573741-164574054	0.207144	2.10184	-3.52522	9.87e-07	1.32e-05
ENSG00000253983	AC087627.1	8:74093545-74208536	0.208269	0.038149	2.13896	1.58e-05	0.000161434
ENSG00000164591	MYOZ3	5:150660874-150679365	0.209038	0.049063	3.58015	2.26e-08	4.03e-07
ENSG00000256006	AC084117.1	11:18405609-18406731	0.209538	0.870117	-2.19137	8.05e-05	0.000693582
ENSG00000142619	PADI3	1:17249098-17284233	0.209637	0.035544	2.34011	2.85e-07	4.23e-06
ENSG00000231811	AL159166.1	6:4341756-4347162	0.209688	0.046363	1.58394	0.00592786	0.0296412
ENSG00000257167	TMPO-AS1	12:98512973-98535283	0.209923	0.614758	-1.91105	1.1e-05	0.000116664
ENSG00000137959	IFI44L	1:78619922-78646275	0.210265	0.416646	-1.57536	0.000486573	0.00349433
ENSG00000250007	AC087457.1	15:34755084-34813505	0.210582	3.61314	-4.02921	3.15e-17	2.11e-15
ENSG00000233308	OSTN-AS1	3:191213291-191235648	0.210811	0.526245	-1.60655	0.000302422	0.00230011
ENSG00000222000	AC092675.1	2:98331389-98356005	0.211398	0.031984	1.95899	4.92e-05	0.000446451
ENSG00000266261	AC005324.5	17:15651590-15654489	0.211515	0.051984	1.75531	0.0056822	0.0285643
ENSG00000234478	ACBD3-AS1	1:226146061-226161584	0.211973	0.691789	-1.65318	0.00106354	0.00684112
ENSG00000186994	KANK3	19:8322584-8343262	0.212366	0.026375	2.3805	4.56e-06	5.37e-05
ENSG00000169085	VXN	8:66493520-66518524	0.213127	0.031355	3.83242	8.4e-08	1.37e-06
ENSG00000253477	AC012213.1	8:103483398-103501676	0.213368	0.027784	2.69584	1.23e-07	1.95e-06
ENSG00000234181	AL353795.2	9:35094286-35098141	0.213596	0.43103	-1.40471	0.00886945	0.041118
ENSG00000268199	AC010335.1	19:18441419-18443597	0.213916	0.022293	2.77644	0.000495363	0.00354889
ENSG00000254428	AP003392.1	11:119003742-119004893	0.214388	0.020896	2.82152	0.0100337	0.0455515
ENSG00000123965	PMS2P5	7:74894116-74897835	0.214469	0.019791	2.98627	9.35e-06	0.00010079
ENSG00000144452	ABCA12	2:214931542-215138626	0.215378	0.01817	3.35839	3.07e-12	1.04e-10
ENSG00000135605	TEC	4:48135783-48269838	0.215821	0.086989	1.50094	0.000407617	0.00297367
ENSG00000283217	AC068205.1	11:43556436-43673393	0.215907	0.059339	1.61051	0.00646592	0.0319668
ENSG00000233673	ANAPC1P1	2:86861825-86912978	0.216135	0.015195	3.59292	1.94e-13	8.28e-12
ENSG00000274270	AL137060.1	13:50125816-50128463	0.21628	0.029803	2.49283	0.000404469	0.0029514
ENSG00000251095	AC093866.1	4:89410960-89726752	0.216331	0.019874	3.38594	5.26e-06	6.12e-05
ENSG00000143217	NECTIN4	1:161070998-161089558	0.216495	0.060032	1.95233	4.69e-05	0.00043278
ENSG00000238391	RNA5SP233	7:74453794-74508178	0.216833	0.534807	-1.51615	0.00726739	0.0346356
ENSG00000226900	AL451069.1	10:132508394-132518367	0.216946	0.014172	2.81327	1.44e-05	0.000148733
ENSG00000248587	GDNF-AS1	5:37811589-37953827	0.217089	0.060549	1.56089	0.000790675	0.00529734
XLOC_008279	XLOC_008279	1:204579424-204585579	0.2171	0.036511	2.31848	3.45e-05	0.000325968
ENSG00000091513	TF	3:133746040-133796641	0.217329	0.002727	3.60635	1.65e-08	3.03e-07
ENSG00000257258	AC012150.1	12:29142969-29158537	0.217475	0.061257	1.60659	0.000585257	0.00402156
ENSG00000173947	PIFO	1:111346600-111353013	0.217604	0.023064	2.43439	9.18e-05	0.000783368
ENSG00000164093	PITX2	4:110617423-110642123	0.217931	0.535655	-1.34909	0.00239597	0.0138011
ENSG00000255663	AP002373.1	11:114400682-114443932	0.217996	0.076609	1.30008	0.00254633	0.0143676
ENSG00000180105	AC017081.1	2:206410087-206410909	0.218103	0.016452	3.31173	0.00528154	0.0268265
ENSG00000265445	AC005703.3	17:15230260-15265707	0.2194	0.547847	-1.52576	0.000438613	0.00317301
ENSG00000272563	AC016745.2	2:113432600-113436042	0.219542	0.025225	2.91488	1.46e-05	0.00015066
ENSG00000141448	GATA6	18:22169392-22202528	0.219573	0.571841	-1.44803	0.000671606	0.00455354
ENSG00000027075	PRKCH	14:61187559-61555450	0.219789	0.571522	-2.37873	9.69e-07	1.3e-05
ENSG00000283156	AC068620.3	4:56410516-56431548	0.219911	0.043544	1.57623	0.00473977	0.0244268
ENSG00000135472	FAIM2	12:49866896-49904217	0.220745	0.03096	2.41786	3.2e-07	4.74e-06
ENSG00000279943	AC110771.1	4:186189032-186196956	0.220757	0.05104	2.16624	4.1e-05	0.00038221
ENSG00000272789	AC010976.2	2:127625997-127629904	0.22164	0.476821	-2.32947	6.4e-06	7.27e-05
ENSG00000235944	ZNF815P	7:5823160-5854591	0.221902	0.833422	-1.86407	1.57e-05	0.000160954
ENSG00000122733	PHF24	9:34957608-34982544	0.221915	0.028437	2.7464	9.05e-07	1.22e-05
ENSG00000221953	C1orf229	1:247110160-247112417	0.223177	0.007239	3.85356	2.31e-05	0.000227405
ENSG00000050730	TNIP3	4:121131408-121227466	0.223199	0.513074	-1.4251	0.000749818	0.00504424
ENSG00000278771	RN7SL3	14:49853616-49853914	0.223349	902.732	-11.9205	2.31e-64	1.44e-60
XLOC_053433	XLOC_053433	2:69443012-69448902	0.223608	0.062496	1.60776	0.0020504	0.0121304
ENSG00000128165	ADM2	22:50481543-50486440	0.223843	0.560561	-1.5285	0.000978166	0.00633517
ENSG00000113722	CDX1	5:150166795-150184558	0.224566	0.049512	1.96928	2.47e-05	0.000242708
ENSG00000145934	TENM2	5:167284799-168264157	0.226208	2.46808	-3.54357	9.89e-15	4.94e-13
XLOC_053886	XLOC_053886	2:93221747-93230032	0.227087	0.660557	-1.7415	8.7e-05	0.000746458
ENSG00000285857	AC016727.3	2:61492926-61537609	0.227233	0.51373	-1.37443	0.00202489	0.0119933
ENSG00000229582	AL358074.1	9:125743754-125746552	0.227438	0.045188	2.68381	0.000231229	0.00179821
ENSG00000259024	TVP23C-CDRT4	17:15436021-15563561	0.227444	0.562535	-3.27929	7.12e-11	1.96e-09
ENSG00000279259	AC087741.3	17:80147250-80148596	0.227899	0.041653	2.19428	0.00973269	0.0443997
ENSG00000269904	MAP2K4P1	X:73524275-73563085	0.228187	0.033216	1.90091	2.9e-05	0.00028109
ENSG00000225932	CTAGE4	7:144183466-144186053	0.228366	0.705814	-1.81072	0.000210057	0.00164715
ENSG00000251013	GAPDHP62	8:100550724-100551713	0.228854	0.671625	-1.706	0.00263887	0.0148206
ENSG00000287388	AC068774.1	12:31627575-31652095	0.228973	0.046279	2.08943	4.9e-06	5.74e-05
XLOC_053880	XLOC_053880	2:93022605-93025947	0.229029	0.696926	-1.80597	0.000126244	0.00104056
ENSG00000231574	LINC02015	3:177816865-177907129	0.229135	0.530807	-1.61773	0.00359568	0.019527
XLOC_053906	XLOC_053906	2:93591585-93621447	0.229464	0.518409	-1.37895	0.00118591	0.00753784
ENSG00000153294	ADGRF4	6:47685864-47722021	0.230173	0.017862	3.46082	9.45e-10	2.18e-08
ENSG00000112599	GUCA1B	6:42183284-42194956	0.230613	0.059453	1.74607	0.000263954	0.00203037
ENSG00000152669	CCNO	5:55231152-55233608	0.231002	0.046864	2.08427	0.00160897	0.00977928
ENSG00000100197	CYP2D6	22:42126499-42130881	0.231468	0.035823	1.9771	0.00149604	0.00919163
ENSG00000274432	RF00004	17:43245503-43252019	0.232018	3.22149	-3.69624	1.66e-08	3.06e-07
ENSG00000168477	TNXB	6:32041153-32115334	0.232344	0.100495	1.9681	1.03e-05	0.000109883
ENSG00000270605	AL353622.1	1:28239509-28241453	0.23244	0.05952	1.75531	0.0103844	0.0469519
ENSG00000259536	AC091045.1	15:40488041-40565135	0.232498	0.035911	2.49443	3.29e-08	5.72e-07
ENSG00000239039	SNORD13	8:33513475-33513578	0.234635	1.95009	-3.08078	0.00786477	0.0371808
ENSG00000250379	AC020659.2	15:41825099-41827936	0.234867	0.025544	2.81776	0.0016487	0.0099909
ENSG00000175556	LONRF3	X:118974614-119018355	0.234889	0.059592	1.5616	0.000502599	0.00359505
ENSG00000255410	AC091564.5	11:6630504-6658396	0.235298	0.023374	2.68642	3.64e-08	6.3e-07
ENSG00000218109	KIRREL3-AS3	11:127002910-127006058	0.23635	0.025274	2.03512	0.00529072	0.0268437
ENSG00000254340	AC022784.5	8:9141270-9150933	0.236837	0.075362	1.40497	0.00598456	0.0298863
ENSG00000154760	SLFN13	17:35435096-35448837	0.237316	0.660894	-1.33867	0.00261662	0.0147135
ENSG00000153820	SPHKAP	2:227979955-228181687	0.237897	1.06278	-1.88828	9.88e-06	0.000106014
ENSG00000065361	ERBB3	12:56076799-56103505	0.237991	1.13759	-2.23612	1.7e-06	2.17e-05
ENSG00000228546	AC091390.2	7:102337316-102339115	0.238223	0.637453	-1.47978	0.00878145	0.0407769
ENSG00000226465	AL390198.1	20:25697003-25752776	0.238268	0.005004	4.44249	1.68e-14	8.11e-13
ENSG00000169306	IL1RAPL1	X:28587399-29956723	0.239364	0.05892	1.62365	0.000114469	0.000961597
ENSG00000069122	ADGRF5	6:46852522-46954943	0.239436	1.11416	-2.01164	2.51e-06	3.11e-05
ENSG00000227496	AC099066.2	1:225700264-225752258	0.239673	0.778436	-2.20388	6.96e-07	9.58e-06
ENSG00000261401	AC091304.3	15:28332237-28336609	0.241721	0.025778	2.98026	3.11e-06	3.81e-05
ENSG00000170412	GPRC5C	17:74424851-74451653	0.241782	0.096862	1.74918	0.001934	0.0115317
ENSG00000225725	FAM66E	8:7955014-8008755	0.241867	0.041707	1.84674	0.0014637	0.00901075
ENSG00000284952	AC104472.3	3:155763043-155854442	0.241893	0.038189	2.45605	2.76e-08	4.88e-07
XLOC_053848	XLOC_053848	2:92444991-92597073	0.241897	0.578002	-1.46117	0.000498568	0.0035702
ENSG00000255276	RRM1-AS1	11:4094810-4138269	0.24203	1.00721	-2.26161	1.9e-07	2.91e-06
ENSG00000115423	DNAH6	2:84516455-84819589	0.242037	0.01498	1.34805	0.00166128	0.0100579
ENSG00000091622	PITPNM3	17:6451263-6556555	0.242173	0.925535	-1.68449	6.96e-05	0.000614985
ENSG00000165507	DEPP1	10:44970981-44978810	0.243129	1.8397	-3.3672	1.24e-12	4.56e-11
ENSG00000233044	AL049820.1	6:157084801-157167182	0.243173	0.529184	-1.3206	0.00437584	0.0227738
ENSG00000285996	AC006116.11	19:56380230-56383924	0.24327	0.072014	1.49509	0.00825456	0.0386942
ENSG00000132846	ZBED3	5:77072072-77087285	0.243313	0.484537	-1.52276	0.00127004	0.008025
ENSG00000165887	ANKRD2	10:97572499-97583884	0.243583	0.534002	-1.33911	0.00204199	0.0120922
ENSG00000274015	AL136038.5	14:63642035-63665593	0.243613	0.031503	2.09959	2.5e-05	0.000245348
ENSG00000244242	IFITM10	11:1732406-1750595	0.244262	0.091244	1.69795	0.000240148	0.00186199
ENSG00000234319	RPS12P2	10:80207430-80218058	0.244824	0.068108	1.55891	0.0069849	0.0341688
ENSG00000286572	AL592146.2	1:204064533-204113113	0.246065	0.566137	-1.40752	0.00123648	0.00782728
ENSG00000148773	MKI67	10:128096659-128126423	0.246925	1.14438	-2.44466	2.34e-08	4.17e-07
ENSG00000279845	AC097372.2	4:146180851-146181316	0.247289	0.789901	-1.87437	0.00973082	0.0443997
XLOC_105704	XLOC_105704	X:103755384-103765146	0.247852	0.058683	1.85423	0.000142216	0.00116205
XLOC_058131	XLOC_058131	20:27582883-27611566	0.24815	0.564649	-1.38994	0.00105567	0.00679748
ENSG00000173212	MAB21L3	1:116111755-116135240	0.248226	0.026208	2.99318	7.14e-10	1.68e-08
ENSG00000286282	AC021733.3	8:119350291-119416947	0.248319	0.003693	6.05265	2.24e-26	4.12e-24
ENSG00000197599	CCDC154	16:1434383-1444556	0.248668	0.039022	2.48706	2.3e-05	0.000226359
ENSG00000213440	H2AFZP1	21:44011887-44059789	0.249073	0.075758	1.49866	0.00143895	0.00886717
ENSG00000244627	TPTEP2	22:38335762-38398929	0.249229	0.053155	1.79857	0.00649311	0.0320819
ENSG00000177340	AC024940.1	12:31324316-31325829	0.249508	0.038328	2.46585	0.00288962	0.0160994
XLOC_040361	XLOC_040361	17:40532339-40538717	0.250723	0.046876	2.18419	3.57e-05	0.00033612
ENSG00000121316	PLBD1	12:14503661-14567883	0.251711	1.41098	-2.68275	9.11e-10	2.12e-08
ENSG00000230773	AC092650.1	2:47924181-48314224	0.251722	0.014856	2.64655	5.29e-05	0.000476312
ENSG00000271743	AF287957.1	8:6615604-6617198	0.252027	0.01813	3.52369	0.000214972	0.00167967
XLOC_011370	XLOC_011370	10:4579384-4580850	0.252033	0.046873	2.15163	0.00612771	0.0304789
ENSG00000205639	MFSD2B	2:24010081-24063321	0.252227	0.472268	-1.37289	0.00150321	0.00923022
ENSG00000082074	FYB1	5:39105252-39274528	0.252453	0.021029	1.46377	0.00437075	0.0227512
ENSG00000138193	PLCE1	10:94030812-94332823	0.252628	1.14749	-2.38463	3.62e-08	6.28e-07
ENSG00000166473	PKD1L2	16:81100875-81220370	0.252943	0.047608	2.75808	2.93e-09	6.2e-08
ENSG00000286909	AC024560.4	3:197635547-197651482	0.253371	0.056712	2.23415	5.08e-06	5.94e-05
ENSG00000235033	AL590999.1	6:39881804-39900071	0.254081	0.007684	3.16098	2.06e-06	2.6e-05
ENSG00000136383	ALPK3	15:84816680-84873482	0.254083	0.013289	2.71492	1.2e-08	2.28e-07
ENSG00000105967	TFEC	7:115935148-116159896	0.25413	0.045534	1.94442	5.93e-06	6.77e-05
XLOC_092686	XLOC_092686	8:40172996-40177578	0.254233	0.067808	1.66736	0.00171636	0.0103672
ENSG00000260455	NBAT1	6:22133205-22147193	0.254861	0.007859	4.71901	4.13e-15	2.17e-13
ENSG00000232163	RPLP1P13	13:23358373-23375537	0.257112	1.34175	-2.48938	5.9e-07	8.2e-06
ENSG00000149564	ESAM	11:124752583-124762290	0.257911	0.071723	1.69913	0.00351463	0.0191365
ENSG00000234383	CTBP2P8	1:68161761-68163090	0.258366	0.033014	2.36327	0.00528628	0.0268342
ENSG00000252431	RNU6-1247P	6:151240260-151348889	0.25846	0.036223	2.5216	7.11e-05	0.000627047
ENSG00000228701	TNKS2-AS1	10:91782835-91798304	0.258633	0.070112	1.66119	0.000372517	0.00273981
ENSG00000165646	SLC18A2	10:117241093-117279430	0.258785	0.042418	2.91863	4.23e-10	1.03e-08
ENSG00000216307	AL136309.1	6:4189116-4189806	0.259389	0.00112	3.31173	0.00528154	0.0268265
ENSG00000270362	HMGN3-AS1	6:79233718-79236797	0.259695	0.04862	2.1236	0.000588514	0.00404037
ENSG00000270638	AL023806.1	6:145735570-145737218	0.259941	0.047624	2.07933	0.00406587	0.0217318
ENSG00000261578	AP003119.3	11:76800364-76804555	0.260044	0.075927	1.56799	0.00321551	0.0176932
ENSG00000070808	CAMK2A	5:150219491-150290291	0.260747	0.026853	3.06666	2.65e-11	7.82e-10
ENSG00000230825	AC005532.1	7:7255154-7278071	0.260972	0.117476	1.72503	0.00688961	0.0337876
ENSG00000230847	OCLNP1	5:71074225-71093193	0.261096	0.038465	2.53851	1.04e-07	1.67e-06
XLOC_003564	XLOC_003564	1:186564962-186567107	0.261462	0.018516	3.46721	2.41e-05	0.0002371
ENSG00000247199	AC011346.1	5:148088125-148383907	0.261911	0.066697	1.63589	0.00156462	0.00957294
XLOC_053889	XLOC_053889	2:93255705-93350816	0.262925	0.029097	2.96859	4.97e-11	1.39e-09
ENSG00000182489	XKRX	X:100913445-100929433	0.264108	0.019551	3.48766	4.07e-11	1.16e-09
ENSG00000215158	AC138409.2	5:34158743-34245084	0.264392	0.793877	-1.65243	9.24e-05	0.000788139
ENSG00000230521	AL645929.1	6:29887294-29888268	0.264648	0.002899	3.822	0.000575412	0.00395828
ENSG00000224431	AC063976.2	5:132195411-132227912	0.264933	0.613814	-1.43747	0.00101329	0.00654902
XLOC_072601	XLOC_072601	4:76917737-76918416	0.265452	0.011462	3.31173	0.00528154	0.0268265
ENSG00000287839	AL353807.5	1:155626757-155637604	0.265969	0.011909	4.24781	6.85e-13	2.64e-11
ENSG00000224592	AL139158.2	1:38047314-38119025	0.266252	0.013408	4.07701	5.44e-17	3.59e-15
ENSG00000212643	ZRSR2P1	5:112891610-112893079	0.267314	0.016513	3.52369	0.000214972	0.00167967
ENSG00000164236	ANKRD33B	5:10564070-10657816	0.267324	0.760112	-1.712	5.2e-05	0.000469462
ENSG00000166153	DEPDC4	12:100203669-100267079	0.267432	0.744538	-1.30125	0.00492217	0.0252206
ENSG00000270137	AF230666.2	8:132826179-132826903	0.267467	0.711682	-1.61411	0.0101384	0.0459598
ENSG00000283128	AC009403.2	7:155474256-155645205	0.267482	0.049979	2.58153	4.31e-08	7.37e-07
ENSG00000232110	AL353751.1	10:89283765-89292125	0.267683	4.88886	-4.16165	4.46e-14	2.04e-12
ENSG00000173890	GPR160	3:170037995-170085392	0.268579	0.126012	1.89264	0.000379521	0.00278372
ENSG00000249502	AC006160.1	4:17583539-17614585	0.268696	0.089194	1.64917	0.00140609	0.00879886
ENSG00000228570	NUTM2E	10:79841358-79850878	0.268938	0.028536	3.00672	1.36e-08	2.56e-07
ENSG00000185666	SYN3	22:32503231-33058372	0.269024	0.018563	4.70108	1.35e-15	7.57e-14
ENSG00000139304	PTPRQ	12:80402178-80680271	0.270268	3.22689	-3.74428	3.53e-16	2.12e-14
ENSG00000235421	AC114501.2	7:65525629-65554744	0.270421	0.065038	1.84812	4.41e-05	0.000409716
ENSG00000102057	KCND1	X:48961378-48971844	0.27084	0.420158	-1.35898	0.00261219	0.0146939
ENSG00000260750	AC092720.1	16:87492555-87600337	0.271686	0.157047	1.44992	0.00361816	0.0196183
XLOC_102216	XLOC_102216	X:1392394-1395333	0.271716	0.072312	1.67993	0.00362946	0.0196704
ENSG00000261408	TEN1-CDK3	17:75979231-76005999	0.271825	0.844648	-1.79691	2.75e-05	0.000267554
ENSG00000287397	AP002528.1	6:101393467-102069285	0.27196	0.730729	-1.47842	0.000565479	0.00389771
ENSG00000214432	VPS33B-DT	15:91005758-91036611	0.272128	0.06636	1.82215	5.28e-05	0.000476312
ENSG00000255644	AC010185.1	12:21759980-21774750	0.272214	0.687719	-1.53994	0.000370353	0.00272676
ENSG00000224751	SHMT1P1	1:43824798-43931164	0.272219	0.017544	4.17288	2.34e-09	4.99e-08
ENSG00000277232	GTSE1-DT	22:46295143-46296660	0.274087	0.003161	4.19819	7.35e-05	0.000645781
ENSG00000232882	PHKA1P1	1:90892992-90893612	0.274224	0.969165	-1.93446	0.00160424	0.00976006
ENSG00000261334	AL353803.4	9:129480605-129482538	0.274799	0.030004	2.96338	0.000121298	0.00100378
ENSG00000276600	RAB7B	1:205976740-206003461	0.275058	1.33243	-2.34957	9.23e-08	1.49e-06
ENSG00000167769	ACER1	19:6306142-6333629	0.27558	0.047627	2.31555	3.76e-07	5.4e-06
ENSG00000286427	AC009486.2	2:12702764-12716557	0.277492	0.03231	2.88093	8.2e-09	1.61e-07
ENSG00000286239	AC093884.1	2:223757258-223945357	0.277728	0.018089	3.98497	5.53e-17	3.64e-15
ENSG00000279953	AC117503.3	12:123649068-123650485	0.277852	0.061043	1.98952	0.00689176	0.0337876
ENSG00000261251	Z97055.2	22:43812456-43817394	0.279883	0.083773	1.61515	0.00359568	0.019527
ENSG00000260635	AC092338.2	16:22347362-22374369	0.280207	0.798455	-1.71352	0.000354769	0.00261946
ENSG00000269693	AC010422.6	19:12525720-12580975	0.280362	0.954485	-1.97141	3.92e-06	4.65e-05
ENSG00000231426	FILNC1	6:139677639-139860476	0.28055	2.47773	-2.83135	1.16e-09	2.65e-08
ENSG00000253508	AC004080.2	7:27186573-27193448	0.28083	0.629308	-1.36415	0.00206802	0.0122207
ENSG00000171462	DLK2	6:43450352-43456632	0.281215	0.762766	-1.68091	0.000174255	0.00139886
ENSG00000258490	AL049835.1	14:66922857-67159465	0.28139	0.06736	1.82436	0.000511143	0.00359726
ENSG00000254669	AL135934.1	11:35579430-35585310	0.281539	0.022686	3.3038	2.3e-08	4.1e-07
ENSG00000154920	EME1	17:50373220-50381483	0.281644	1.02356	-1.53477	0.00068883	0.00465814
ENSG00000285018	AC245140.3	X:154374595-154376934	0.282024	0.062439	1.84253	0.00387003	0.0208279
ENSG00000186193	SAPCD2	9:137062127-137070557	0.28231	0.660541	-1.42871	0.00112716	0.00720859
ENSG00000243224	AC006252.1	3:52239258-52241097	0.28363	0.016055	3.36567	4.27e-05	0.000397291
ENSG00000234281	LANCL1-AS1	2:210324759-210477567	0.28413	0.691939	-1.48736	0.000502616	0.00359505
ENSG00000224195	AC022400.1	10:73813518-73874439	0.284351	0.756549	-1.4923	0.000402579	0.00293899
ENSG00000256116	AP001453.1	11:64229214-64234352	0.284769	0.147671	2.25284	0.00973269	0.0443997
ENSG00000227210	AC079145.1	2:19990209-20004795	0.28566	0.007564	3.57607	7.71e-09	1.54e-07
ENSG00000281909	HERC2P7	15:22480439-22484840	0.286132	0.076454	1.65032	0.00205968	0.012176
ENSG00000197813	AC011450.1	19:49331509-49340303	0.286674	0.054545	2.15959	1.58e-05	0.000162027
ENSG00000095637	SORBS1	10:95311771-95561414	0.286703	0.67551	-1.40609	0.000790365	0.0052964
ENSG00000121381	TAS2R9	12:10809094-10810168	0.286936	0.02699	3.15635	0.00166513	0.0100753
ENSG00000281189	GHET1	7:148987527-148989432	0.287037	0.065863	1.84962	0.00749892	0.0356517
ENSG00000273184	AC010655.4	7:128455840-128493859	0.287406	0.030257	3.02872	9.09e-11	2.47e-09
XLOC_086308	XLOC_086308	6:144272461-144284766	0.287676	0.015648	3.90947	2.03e-12	7.11e-11
ENSG00000272644	AC097468.3	2:219069354-219069809	0.288134	0.969049	-1.84169	0.00406065	0.0217147
ENSG00000233836	AC139769.1	19:23762944-23833314	0.288148	0.686458	-1.54748	0.000763226	0.00512558
ENSG00000254835	RNF185-AS1	22:31205264-31205616	0.288565	0.988785	-1.92656	0.00898543	0.0415842
ENSG00000255524	NPIPB8	16:28637654-28658682	0.288922	0.02837	2.01964	4.38e-05	0.000406462
ENSG00000088756	ARHGAP28	18:6729718-6915716	0.289244	1.05375	-2.37905	1.82e-07	2.78e-06
ENSG00000177453	NIM1K	5:43192071-43280850	0.289894	0.039095	1.50117	0.000615249	0.00420443
ENSG00000214184	GCC2-AS1	2:108507515-108534196	0.290284	0.067792	1.87364	3.75e-05	0.000351534
ENSG00000200483	RNU6-1017P	12:131809055-131816203	0.291627	0.09491	1.41408	0.00336993	0.0184524
ENSG00000223694	ADH5P3	1:240170155-240171291	0.292217	0.900198	-1.8039	0.000614658	0.00420133
ENSG00000189120	SP6	17:47844908-47855874	0.292495	0.053029	2.25283	4.42e-06	5.22e-05
XLOC_088433	XLOC_088433	7:106114050-106125195	0.293602	0.054827	2.188	5.19e-06	6.06e-05
ENSG00000172575	RASGRP1	15:38488103-38565575	0.293665	0.858041	-1.63116	0.000122827	0.00101508
ENSG00000235700	CYCSP52	1:157125494-157138511	0.293987	0.026497	3.15979	3.15e-05	0.000299389
ENSG00000267927	AC010320.1	19:52169738-52177002	0.294525	0.100941	1.553	0.009406	0.0432381
ENSG00000214814	FER1L6	8:123851987-124120061	0.29578	0.014337	4.16119	1.14e-18	9.07e-17
ENSG00000270258	DUXAP4	10:45034933-45074930	0.295916	0.049191	2.16774	0.00018149	0.0014528
ENSG00000223701	RAET1E-AS1	6:149863494-149919508	0.296384	0.087187	4.08754	6.61e-11	1.83e-09
ENSG00000213438	YBX2P1	10:123954501-123995598	0.296492	0.100743	1.35001	0.00165038	0.00999577
ENSG00000269427	AC024075.3	19:16630743-16660132	0.297285	0.695727	-1.44851	0.0034036	0.0186106
ENSG00000105963	ADAP1	7:897900-955407	0.29842	1.40173	-2.4873	2.82e-08	4.99e-07
ENSG00000260552	AC023043.1	18:36179996-36187448	0.298593	0.650477	-1.3296	0.00240552	0.0138011
ENSG00000092421	SEMA6A	5:116443616-116574934	0.298742	0.610027	-1.33419	0.00200657	0.0119051
ENSG00000108255	CRYBA1	17:29246863-29254494	0.299449	0.037055	2.74585	1.74e-07	2.68e-06
ENSG00000257207	AC112229.3	2:110402934-110473075	0.299735	0.009228	4.80104	3.1e-21	3.29e-19
ENSG00000152785	BMP3	4:81030708-81057632	0.299989	0.095555	1.44201	0.00091651	0.0059719
ENSG00000242262	AC092597.1	4:47665218-47763584	0.300836	0.639809	-1.32979	0.00590383	0.0295543
ENSG00000239608	RUVBL1-AS1	3:128075810-128079056	0.301148	0.091579	1.49063	0.00585889	0.0293624
ENSG00000188487	INSC	11:15112424-15247208	0.301792	0.049077	2.19262	9.22e-06	9.96e-05
ENSG00000269307	AC010463.1	19:17267376-17282966	0.301967	0.724266	-1.46649	0.00095043	0.00617482
ENSG00000155428	TRIM74	7:72959485-72969466	0.302607	0.081422	1.65844	0.000505631	0.00359726
ENSG00000244968	LIFR-AS1	5:38556765-38671216	0.302754	0.086968	1.67909	0.000178879	0.00143375
ENSG00000233030	AC243772.2	1:149785659-149793020	0.303225	0.095334	1.44937	0.00251369	0.0142041
ENSG00000120669	SOHLH2	13:36168217-36214588	0.303838	0.08528	1.61293	0.000552517	0.00381597
ENSG00000229956	ZRANB2-AS2	1:71081324-71489976	0.306326	0.185395	1.44268	0.00780939	0.0369583
ENSG00000267374	MIR924HG	18:39206917-39800322	0.306983	1.38573	-2.46141	4.3e-07	6.14e-06
ENSG00000124610	HIST1H1A	6:26017085-26017732	0.307157	5.92209	-4.39798	1.12e-15	6.37e-14
ENSG00000245213	AC105285.1	4:173094868-173169652	0.307216	0.052647	2.09208	2.13e-05	0.000210447
ENSG00000073464	CLCN4	X:10156945-10237660	0.307575	0.091639	1.54123	0.000290056	0.00221418
ENSG00000275216	AL161431.1	13:109269634-109278512	0.307695	1.06108	-1.76187	6.5e-05	0.000576754
ENSG00000264230	ANXA8L1	10:46375617-46397936	0.307862	1.43347	-1.87867	1.52e-05	0.000156145
ENSG00000213018	AL590762.1	X:71406671-71424060	0.308551	0.045675	2.51437	2.66e-06	3.29e-05
ENSG00000154839	SKA1	18:50375040-50394168	0.30867	0.882303	-3.09386	1.32e-11	4.03e-10
ENSG00000248318	AC104958.1	8:120693781-120811648	0.309971	0.059918	2.10125	0.00813533	0.0382159
ENSG00000258216	AC009522.1	12:89655809-90100763	0.310412	0.405686	-1.62376	0.000156076	0.00126566
XLOC_025601	XLOC_025601	13:113268870-113269850	0.310948	0.050996	2.19428	0.00973269	0.0443997
XLOC_043951	XLOC_043951	18:73284663-73286572	0.31132	0.039957	2.55677	0.000246499	0.00190647
ENSG00000241211	IQCJ-SCHIP1-AS1	3:159729864-159768612	0.311822	0.073265	1.87811	1.73e-05	0.00017638
ENSG00000270739	AC090953.1	3:16265404-16295738	0.31236	0.078605	1.72599	0.00181063	0.0108669
ENSG00000163082	SGPP2	2:222424543-222563431	0.312391	0.341005	1.46035	0.00128157	0.00808735
ENSG00000132623	ANKEF1	20:9986126-10058303	0.31295	1.02639	-1.46298	0.000631478	0.00431154
ENSG00000280159	AC016583.1	5:54643452-54646107	0.31297	0.017903	2.56162	0.00159155	0.0096961
ENSG00000233682	AL356417.2	6:159165899-159170007	0.313286	0.030771	2.89027	1.83e-05	0.000185948
ENSG00000261513	AC009097.4	16:71723180-71724230	0.314167	0.047921	2.30911	0.00716778	0.0345531
ENSG00000263316	AC027763.2	17:6954098-6978960	0.314439	0.012951	4.3358	2.98e-16	1.82e-14
ENSG00000175155	YPEL2	17:59331655-59401729	0.314938	1.13151	-2.57542	5.52e-09	1.12e-07
ENSG00000231346	LINC01160	1:111599216-111612425	0.315135	0.06152	2.10404	6.9e-06	7.77e-05
ENSG00000204248	COL11A2	6:33162681-33192499	0.315878	0.065127	2.06936	3.58e-06	4.31e-05
ENSG00000287762	AC108050.1	4:41360800-41650572	0.315958	1.51944	-2.48071	1.09e-08	2.07e-07
ENSG00000267650	AC008742.1	19:9989336-9998003	0.316023	0.09234	1.5567	0.00251747	0.0142229
ENSG00000258691	AL355102.2	14:96204844-96263929	0.316362	1.42214	-2.36494	1.79e-06	2.27e-05
ENSG00000035499	DEPDC1B	5:60596912-60700190	0.316797	1.74483	-2.69674	7.3e-10	1.71e-08
ENSG00000250410	AC112722.1	4:185370725-185390928	0.317384	0.843885	-1.6141	0.000161781	0.00130613
ENSG00000253848	AC010834.2	8:93741193-93744534	0.317519	0.039239	2.66224	1.29e-05	0.000134637
ENSG00000236283	AC019197.1	2:164728011-165208261	0.31758	0.87515	-1.58441	0.000206401	0.00162052
XLOC_028356	XLOC_028356	14:102589550-102591163	0.317708	0.05622	2.1371	0.00172833	0.0104232
ENSG00000253618	GRPEL2-AS1	5:149345514-149357642	0.317785	1.10459	-1.96212	7.89e-06	8.81e-05
ENSG00000259804	AC027682.1	16:67561411-67562309	0.318864	0.014416	3.95859	0.000248027	0.00191543
ENSG00000227733	AC239809.3	1:148159213-148255012	0.319167	0.148917	1.53088	0.000612885	0.00419288
ENSG00000119686	FLVCR2	14:75578620-75663214	0.320177	0.063641	2.021	1.61e-05	0.000164821
ENSG00000154133	ROBO4	11:124883691-124898500	0.320366	0.0154	3.57672	4.89e-10	1.19e-08
ENSG00000269926	DDIT4-AS1	10:72273936-72275980	0.320539	0.714583	-1.34353	0.00640711	0.0317164
ENSG00000137098	SPAG8	9:35808045-35812272	0.320998	0.097001	1.36197	0.0108603	0.0487912
ENSG00000223811	AL589684.1	6:113357003-113376365	0.321567	0.708976	-1.76773	4.63e-05	0.000428209
ENSG00000277767	AL442128.2	13:110916004-110917827	0.321603	0.031602	3.12886	4.11e-05	0.000382937
ENSG00000116701	NCF2	1:183555563-183590876	0.32196	1.14871	-1.45875	0.000602937	0.00412936
ENSG00000255476	AC011092.2	11:9839143-9993972	0.32203	0.572162	-1.36973	0.00387827	0.020865
ENSG00000069812	HES2	1:6412418-6424670	0.322257	0.019877	2.85623	5.13e-07	7.19e-06
ENSG00000256612	CYP2B7P	19:40924219-40950660	0.322729	0.039229	2.07958	1.12e-05	0.000119701
ENSG00000226310	AL022157.1	X:57121662-57127243	0.32281	0.064718	2.11009	4.91e-05	0.000445993
ENSG00000231290	APCDD1L-DT	20:58515379-58619888	0.32439	0.057422	1.907	1.57e-05	0.000160885
ENSG00000176435	CLEC14A	14:38254103-38256369	0.324721	1.05144	-1.89099	7.73e-05	0.000667549
ENSG00000243789	JMJD7	15:41828092-41837581	0.324859	1.56594	-3.83223	2.81e-12	9.6e-11
ENSG00000228787	NLGN4Y-AS1	Y:14793642-14804033	0.325311	0.086363	1.70626	0.000256428	0.00197541
ENSG00000173567	ADGRF3	2:26308173-26346817	0.325815	0.065318	2.09573	5.41e-06	6.25e-05
ENSG00000231742	LINC01273	20:50166362-50176676	0.32678	0.081114	1.7658	0.000961677	0.00623877
XLOC_024783	XLOC_024783	13:36839122-36840711	0.328898	0.034269	2.96338	0.000121298	0.00100378
ENSG00000287875	AC068193.1	2:57915439-58046700	0.329157	0.122079	1.41517	0.00083128	0.00554193
ENSG00000167311	ART5	11:3638503-3642316	0.329326	0.03654	3.22188	8.04e-07	1.09e-05
XLOC_099966	XLOC_099966	9:32883298-32884311	0.329714	0.046423	2.30911	0.00716778	0.0345531
ENSG00000102981	PARD6A	16:67660946-67662778	0.330051	0.037619	2.92788	0.000159961	0.00129277
ENSG00000235706	DICER1-AS1	14:95157645-95181475	0.330251	0.031511	3.54392	4.61e-11	1.29e-09
ENSG00000272576	AC027271.1	4:51918772-51919381	0.330562	0.931309	-1.6734	0.00603582	0.0300988
ENSG00000227908	AC016596.1	5:55995167-56003649	0.33159	0.087635	1.6922	0.000394533	0.0028868
ENSG00000286401	AC069547.2	10:50306108-50418402	0.331625	0.648651	-1.52454	0.000334116	0.00248538
ENSG00000267530	LINC01836	19:782755-786092	0.332966	0.755161	-1.60315	0.00109576	0.00702364
ENSG00000287129	AC097500.1	2:185950469-185953171	0.333037	0.048265	2.58466	4.87e-05	0.000442034
XLOC_042773	XLOC_042773	18:20740819-20760020	0.333133	0.084856	1.7612	8.26e-05	0.00071082
ENSG00000214182	PTMAP5	13:81689911-81691072	0.333231	1.19277	-1.64912	0.00927012	0.0427018
ENSG00000254486	LINC02547	11:12030875-12061785	0.333711	0.008771	5.01325	1.43e-20	1.43e-18
ENSG00000179774	ATOH7	10:68230624-68232103	0.334217	0.039208	2.85415	0.000280171	0.00214451
ENSG00000153237	CCDC148	2:158171081-158603096	0.335255	0.803774	-2.06434	1.92e-06	2.43e-05
ENSG00000085514	PILRA	7:100367530-100400096	0.335559	0.081318	1.72503	0.00688961	0.0337876
ENSG00000267581	AC011477.4	19:19761038-19821716	0.336794	0.06377	2.19432	5.21e-07	7.3e-06
ENSG00000283208	AC001226.2	13:76992078-77129589	0.336968	0.087682	1.37323	0.00883851	0.0410058
ENSG00000167600	CYP2S1	19:41193210-41207539	0.337985	0.033287	3.13507	9e-10	2.1e-08
ENSG00000101251	SEL1L2	20:13849247-13996443	0.338039	2.30116	-2.93614	9.57e-11	2.59e-09
ENSG00000271626	AC104763.2	17:60269525-60391986	0.338571	0.085356	1.74366	0.00157992	0.00964038
XLOC_019760	XLOC_019760	12:46274774-46278878	0.339066	0.060491	2.20454	5.72e-05	0.000512258
ENSG00000237819	AC002454.1	7:92614227-92917187	0.33952	0.389251	-1.58495	0.000169712	0.00136485
ENSG00000254595	AC084337.1	11:6488186-6489377	0.340623	0.079339	1.81643	0.00973082	0.0443997
ENSG00000238160	AC116366.2	5:132419416-132426714	0.340954	0.05052	2.23439	0.000169373	0.00136247
ENSG00000118193	KIF14	1:200551497-200620751	0.341345	1.70432	-2.45501	1.49e-08	2.79e-07
ENSG00000130653	PNPLA7	9:137459952-137550402	0.341424	0.065603	1.82921	4.05e-05	0.000378443
ENSG00000161896	IP6K3	6:33721662-33746905	0.342303	0.0331	3.15346	5.2e-11	1.46e-09
ENSG00000272293	AC083964.1	8:450714-461505	0.342618	0.200241	3.77851	6.09e-12	1.96e-10
XLOC_083514	XLOC_083514	6:5068198-5070864	0.34361	0.070898	1.97386	0.000640504	0.00436359
ENSG00000225555	AP000320.1	21:34353099-34375364	0.343835	0.090679	1.54031	0.00100943	0.00652681
ENSG00000286722	AC009244.2	7:129225067-129389103	0.343919	0.766231	-1.35526	0.002021	0.0119773
ENSG00000167641	PPP1R14A	19:38251237-38256532	0.344203	1.23411	-2.14408	7.77e-06	8.68e-05
XLOC_053915	XLOC_053915	2:93675948-93742742	0.344286	1.18671	-1.86438	1.16e-05	0.000123111
ENSG00000253552	HOXA-AS2	7:27107777-27134302	0.344768	0.025197	2.04166	0.00212538	0.0125169
ENSG00000237094	AL732372.2	1:365389-522928	0.345322	0.084903	1.93331	6.08e-05	0.000542176
ENSG00000170323	FABP4	8:81478419-81483263	0.346915	0.030833	3.0607	3.58e-06	4.31e-05
ENSG00000172382	PRSS27	16:2712419-2720551	0.348453	0.067272	2.39266	0.000110315	0.000928956
ENSG00000205221	VIT	2:36696690-36814792	0.349012	3.67443	-3.75473	2.47e-16	1.53e-14
ENSG00000186684	CYP27C1	2:127184120-127220313	0.350114	0.550767	-1.59715	0.000347386	0.00256922
ENSG00000234577	SYNE1-AS1	6:152376741-152382534	0.350166	0.353865	-1.47792	0.00347955	0.0189659
ENSG00000286649	AC006566.2	18:8085776-8158761	0.350344	0.138602	1.31583	0.00606392	0.0302341
XLOC_048841	XLOC_048841	2:43073652-43080097	0.350887	0.067486	2.17181	1.85e-05	0.000187606
ENSG00000100368	CSF2RB	22:36913628-36940439	0.350933	1.08474	-2.24566	2.53e-07	3.77e-06
ENSG00000173110	HSPA6	1:161524540-161526894	0.351029	0.092402	1.72563	0.00262157	0.014736
ENSG00000286482	AL117344.2	6:157377062-157628472	0.351583	0.109129	1.4877	0.000401845	0.00293501
ENSG00000233871	DLG5-AS1	10:77833964-77929824	0.351697	0.001226	8.00831	1.13e-33	3.9e-31
ENSG00000162687	KCNT2	1:196225779-196609225	0.35221	1.18494	-1.98844	3.32e-06	4.05e-05
ENSG00000165923	AGBL2	11:47659591-47715389	0.354456	0.027509	2.18477	2.25e-06	2.82e-05
ENSG00000245105	A2M-AS1	12:9065163-9115923	0.354725	1.01658	-1.77444	2.94e-05	0.000284542
ENSG00000244623	OR2AE1	7:99875987-99877057	0.354876	0.054182	2.51453	0.00214237	0.0125907
ENSG00000235112	HSPE1P27	1:21002783-21176880	0.355361	0.004564	5.6937	1.46e-13	6.35e-12
ENSG00000268051	AC008395.1	19:37963853-37964790	0.356534	0.06115	2.30911	0.00716778	0.0345531
ENSG00000203546	AL139353.1	14:31334312-31457441	0.356688	1.66222	-2.56077	5.42e-09	1.1e-07
ENSG00000262580	AC087741.1	17:80200673-80205949	0.356727	0.088338	1.79427	0.000432574	0.0031342
ENSG00000180998	GPR137C	14:52552836-52637713	0.357344	1.71827	-2.24188	1.9e-07	2.91e-06
ENSG00000139344	AMDHD1	12:95943331-95968720	0.357386	0.018573	3.91796	1.72e-11	5.18e-10
ENSG00000271936	AC012073.1	2:24825610-24826717	0.357769	0.889979	-1.48921	0.00505591	0.0258505
ENSG00000255496	AC103796.1	11:27696312-27877648	0.359147	1.1438	-1.87593	9.77e-06	0.000104917
ENSG00000228679	AL034347.1	6:83983728-84007323	0.359945	0.051896	2.55215	4.8e-07	6.8e-06
ENSG00000236526	AL035448.1	20:11890842-11926485	0.360259	0.785514	-1.32846	0.00194381	0.0115791
ENSG00000286321	AC093791.2	4:28117479-28289190	0.360315	1.2301	-1.94771	1.33e-05	0.000138284
ENSG00000272750	AL592148.3	1:222658867-222661512	0.360387	0.017373	3.81309	1.04e-07	1.67e-06
ENSG00000237628	MTCO2P19	X:102797531-102798128	0.360866	0.021348	3.58931	0.00213372	0.0125541
ENSG00000163053	SLC16A14	2:230034982-230068993	0.361203	1.63979	-2.32235	8.48e-08	1.38e-06
ENSG00000274386	TMEM269	1:42785007-42816619	0.361442	0.060259	2.55515	3.96e-07	5.67e-06
ENSG00000258077	AC078923.1	12:75563202-75984015	0.361917	0.054371	2.25852	2.18e-07	3.31e-06
ENSG00000123560	PLP1	X:103766824-103794146	0.362279	0.405089	2.09802	3.78e-06	4.51e-05
ENSG00000274220	AC009163.6	16:75433836-75436392	0.362745	0.051742	2.47495	6.37e-05	0.000565903
ENSG00000197816	CCDC180	9:97307304-97378524	0.36276	0.075062	4.46778	4.65e-16	2.77e-14
ENSG00000224363	FP700111.1	1:144641371-144955547	0.362855	0.102373	1.96462	2.82e-05	0.000273488
ENSG00000224034	LINC02561	10:5266033-5271236	0.364051	0.065128	2.23954	1.68e-05	0.000170972
ENSG00000258820	AF111167.1	14:75259411-75271950	0.36413	0.019211	3.73307	2e-07	3.04e-06
ENSG00000286116	AL157394.2	10:88990045-88994249	0.364328	0.11954	1.39042	0.0053233	0.0269781
ENSG00000272941	AC083862.2	7:135168403-135169547	0.364756	0.022632	3.61349	0.000111734	0.0009404
ENSG00000237575	PYY2	17:28226563-28228065	0.364874	0.080715	1.88346	0.00606867	0.0302481
ENSG00000252598	RNA5SP460	18:72750479-72783776	0.364973	0.05293	2.53373	3.71e-05	0.000348693
ENSG00000259196	HMBOX1-IT1	8:28949676-28955955	0.365173	0.017002	4.08899	1.78e-11	5.34e-10
ENSG00000254951	AC044810.2	11:7754393-7905955	0.365297	1.20469	-2.14433	1.21e-06	1.58e-05
ENSG00000169946	ZFPM2	8:104590733-105804539	0.366194	1.28906	-2.00229	3.54e-06	4.31e-05
ENSG00000234998	AC244453.3	1:121087528-121116676	0.366316	0.125038	1.34167	0.00181454	0.0108862
ENSG00000158270	COLEC12	18:316737-500722	0.366399	1.58591	-2.32224	7.05e-08	1.17e-06
ENSG00000255568	BRWD1-AS2	21:39313935-39314962	0.366536	0.056448	2.46585	0.00288962	0.0160994
ENSG00000132749	TESMIN	11:68707440-68751520	0.366601	0.591138	-1.72526	0.000135559	0.00111057
ENSG00000180458	AC022148.1	19:37545470-37549171	0.367144	0.078909	1.95621	0.000242786	0.00187963
ENSG00000178809	TRIM73	7:75395063-75410996	0.367517	0.05089	1.9884	0.000427894	0.00310558
ENSG00000129347	KRI1	19:10553078-10566037	0.369026	0.806662	-1.4334	0.00108805	0.00697998
ENSG00000108602	ALDH3A1	17:19737984-19748943	0.36941	0.062797	2.42749	1.01e-05	0.000108095
ENSG00000272398	CD24	6:106969831-106975627	0.369554	3.22086	-3.39709	4.22e-13	1.73e-11
ENSG00000135636	DYSF	2:71453722-71686768	0.36989	0.781781	-1.53819	0.000280383	0.0021456
ENSG00000155367	PPM1J	1:112709994-112715477	0.370939	0.127346	1.3511	0.00876553	0.0407334
ENSG00000227068	AL162584.1	9:125506273-125707224	0.37101	1.07398	-2.65367	1.02e-08	1.98e-07
ENSG00000268565	AC005339.1	19:4654964-4655524	0.37127	0.02296	3.50259	0.00334606	0.0183379
ENSG00000181284	TMEM102	17:7435443-7437679	0.371285	0.875322	-1.44112	0.00277415	0.0155291
ENSG00000270022	Z93241.1	22:42615244-42615907	0.371693	1.04579	-1.68984	0.00286303	0.0159663
ENSG00000158683	PKD1L1	7:47740202-47948491	0.371874	0.074821	1.84134	1.96e-05	0.000195259
ENSG00000278626	AC023310.4	15:20642799-20643448	0.371943	0.005952	3.74853	0.000884859	0.00578141
ENSG00000178187	ZNF454	5:178941191-178966433	0.372054	0.117484	1.33729	0.00217158	0.0127431
ENSG00000051341	POLQ	3:121431427-121546641	0.37242	1.0121	-1.95177	4.57e-06	5.38e-05
XLOC_098064	XLOC_098064	9:73684506-73726768	0.372893	0.049201	2.70979	1.95e-09	4.23e-08
ENSG00000185730	ZNF696	8:143289676-143298061	0.373345	1.12426	-2.77666	3.62e-09	7.56e-08
ENSG00000257022	AC008250.1	12:21815787-21910854	0.373489	0.933408	-1.56895	0.000600508	0.00411545
ENSG00000279821	AC145098.2	5:177476631-177479656	0.373611	0.939174	-1.53039	0.000847357	0.00561846
ENSG00000170175	CHRNB1	17:7420103-7457710	0.37371	1.10691	-1.54564	0.000478438	0.00344188
ENSG00000111801	BTN3A3	6:26440472-26453415	0.374998	1.50292	-1.76486	6.73e-05	0.000595829
ENSG00000227963	RBM15-AS1	1:110286375-110339171	0.375032	0.056465	1.70931	0.000362841	0.00267462
ENSG00000105989	WNT2	7:117275451-117323289	0.375057	2.03464	-2.73422	5.3e-10	1.28e-08
ENSG00000146094	DOK3	5:177501907-177511274	0.375371	0.109007	1.72046	0.00301995	0.0167305
ENSG00000169515	CCDC8	19:46410329-46413564	0.375457	2.05404	-2.6461	9.23e-09	1.8e-07
ENSG00000269939	PCF11-AS1	11:83185521-83187036	0.375658	0.094035	1.76625	0.00794554	0.0374942
ENSG00000233902	AL645933.1	6:31462488-31464730	0.376016	0.103439	1.65905	0.00637015	0.0315737
ENSG00000182472	CAPN12	19:38730187-38769904	0.376084	0.916087	-1.50422	0.00057108	0.0039337
XLOC_052778	XLOC_052778	2:38538672-38543559	0.37664	0.081521	1.97804	9.68e-05	0.000822595
ENSG00000204666	AC010624.1	19:50050589-50066793	0.376857	0.019026	4.04714	1.3e-14	6.34e-13
ENSG00000272896	AL355987.3	9:136791379-136800595	0.377299	0.115494	1.48972	0.00113098	0.00722993
ENSG00000140839	CLEC18B	16:74408270-74421953	0.377554	0.072477	2.13765	9.56e-06	0.000103008
ENSG00000224017	LINC01449	7:41089539-41133531	0.377778	0.101558	1.7081	0.00207569	0.0122591
ENSG00000165409	TSHR	14:80954989-81146302	0.378121	0.072927	1.6041	0.000706879	0.00477189
ENSG00000176909	MAMSTR	19:48712725-48719725	0.378909	0.110045	1.5531	0.00124829	0.00789396
ENSG00000183032	SLC25A21	14:36678157-37172866	0.379525	0.117869	1.55077	0.000234404	0.00182154
XLOC_006431	XLOC_006431	1:92023086-92029596	0.379614	0.086556	1.92133	8.99e-05	0.00076837
ENSG00000161298	ZNF382	19:36604817-36634466	0.381121	1.16923	-2.15989	8e-07	1.08e-05
ENSG00000253455	AC022915.1	8:48620465-48623895	0.381916	0.102068	1.64991	0.00173574	0.0104598
ENSG00000117425	PTCH2	1:44819844-44848117	0.382599	0.116709	1.589	0.000645519	0.00439487
ENSG00000276903	HIST1H2AL	6:27865355-27865747	0.383089	4.7061	-3.75962	8.31e-11	2.26e-09
ENSG00000068078	FGFR3	4:1793293-1808872	0.383156	2.65955	-2.88655	1.01e-10	2.7e-09
ENSG00000115919	KYNU	2:142877657-143055833	0.383319	0.148413	3.58939	4.01e-14	1.85e-12
ENSG00000179148	ALOXE3	17:8095900-8124106	0.383619	0.033427	2.80163	3.16e-09	6.65e-08
ENSG00000255165	AC134775.1	11:44071462-44072403	0.384101	0.042837	2.81776	0.0016487	0.0099909
ENSG00000286732	AC091181.2	17:57253236-57256016	0.384499	0.073092	2.17791	0.000173131	0.00139055
XLOC_077778	XLOC_077778	5:49615402-49645585	0.385427	0.127497	1.38833	0.00122981	0.00778818
ENSG00000269559	AC093677.2	4:74156511-74158373	0.385536	0.085605	1.9771	0.00149604	0.00919163
ENSG00000214391	TUBAP2	11:90282560-90284172	0.3858	0.948643	-1.50038	0.00235524	0.0136943
ENSG00000237781	AL356356.1	1:150548562-150557724	0.385955	0.032161	4.15562	3.27e-13	1.36e-11
XLOC_003815	XLOC_003815	1:203513063-203523859	0.386305	0.071461	2.2091	2.91e-06	3.58e-05
ENSG00000137875	BCL2L10	15:52109263-52112775	0.387617	0.02323	3.66021	1.41e-08	2.64e-07
ENSG00000132821	VSTM2L	20:37903111-37945350	0.387984	1.44879	-2.26227	1.64e-07	2.56e-06
ENSG00000233954	UQCRHL	1:15807169-15809348	0.389067	0.066502	2.34968	0.000159888	0.00129277
ENSG00000272690	LINC02018	3:75435232-75538029	0.389146	0.113714	1.46364	0.000929338	0.00605169
ENSG00000258561	AL359232.1	14:66212810-66509394	0.389229	0.084423	1.71818	0.00603582	0.0300988
XLOC_045234	XLOC_045234	19:36161555-36165901	0.389544	0.063219	2.40756	6.7e-06	7.57e-05
ENSG00000139151	PLCZ1	12:18501046-18998905	0.389798	0.043627	2.65856	4.76e-06	5.6e-05
ENSG00000287067	AC106791.3	5:137755740-137760740	0.390898	0.120154	1.4959	0.00412624	0.0218265
ENSG00000104327	CALB1	8:90058608-90095475	0.391472	0.039392	2.37765	7.39e-06	8.28e-05
ENSG00000234578	AL355483.3	1:53260517-53271152	0.39173	0.097376	1.74147	0.00301995	0.0167305
ENSG00000275612	AC104237.2	11:7698951-7699393	0.391858	1.34701	-1.93446	0.00160424	0.00976006
ENSG00000105664	COMP	19:18782773-18791305	0.392015	1.76193	-2.34557	1.28e-07	2.02e-06
ENSG00000274460	AC092119.2	16:21946803-21953021	0.39203	0.045769	2.94011	1.7e-07	2.62e-06
ENSG00000134020	PEBP4	8:22713251-23000000	0.392417	0.072997	2.54038	1.34e-08	2.53e-07
ENSG00000141668	CBLN2	18:72536680-72638521	0.39254	0.017105	3.85866	7.93e-09	1.56e-07
ENSG00000238149	AC104978.1	11:28110355-28296808	0.392894	0.872982	-1.35674	0.00125623	0.00794258
ENSG00000153495	TEX29	13:111316184-111344249	0.393156	0.070068	2.26087	4.82e-06	5.65e-05
ENSG00000119699	TGFB3	14:75958099-75982991	0.393628	0.816904	-1.3693	0.0015816	0.00964685
ENSG00000250723	AC016687.2	4:33850591-33982349	0.39369	0.012924	3.81468	5.51e-13	2.18e-11
ENSG00000058335	RASGRF1	15:78959947-79090773	0.393801	0.11453	1.51045	0.000513191	0.00359726
ENSG00000273230	AC102953.2	7:1464497-1467522	0.393851	0.120621	1.45911	0.00555752	0.0280055
ENSG00000141052	MYOCD	17:12665890-12768949	0.394065	4.94531	-3.59922	2.43e-15	1.32e-13
XLOC_000606	XLOC_000606	1:26174058-26177155	0.39412	0.118831	1.49009	0.00497182	0.0254624
ENSG00000233186	KLF4P1	9:4792664-4860423	0.394207	0.076893	2.12641	3.02e-05	0.000289844
ENSG00000287539	AC022966.3	17:78845345-78846686	0.394226	0.010965	3.92545	1.26e-05	0.000132338
ENSG00000286997	AC005856.1	17:61084470-61392439	0.394728	0.051185	2.41547	0.00390492	0.0209896
ENSG00000117594	HSD11B1	1:209686178-209734949	0.395141	0.049515	2.71218	1.63e-09	3.61e-08
ENSG00000269189	AL445223.1	13:98233650-98234700	0.395449	0.907051	-1.40061	0.0083568	0.0391145
ENSG00000275056	AC020663.3	16:4839244-4840334	0.395835	0.08714	1.90352	0.00758204	0.0359973
XLOC_042754	XLOC_042754	18:20620292-20683249	0.395978	0.093635	1.87306	1.35e-05	0.000140713
ENSG00000066923	STAG3	7:100177563-100221488	0.396598	0.104043	1.54405	0.000536217	0.00371329
ENSG00000230626	AC011005.1	7:129126518-129130793	0.396934	0.089669	1.9141	0.000193104	0.00152797
ENSG00000268056	AC020913.1	19:17075743-17210848	0.398263	0.972998	-1.48589	0.000417955	0.00303769
XLOC_026133	XLOC_026133	13:49235262-49247794	0.398744	0.056012	2.60741	4.32e-08	7.38e-07
ENSG00000273472	AC096733.2	4:140756528-140757921	0.400748	0.06591	2.24108	0.0010655	0.00685086
ENSG00000267629	AC138430.1	19:19254748-19273391	0.401776	0.04899	2.20053	7.17e-06	8.05e-05
ENSG00000162913	OBSCN-AS1	1:228203503-228213664	0.401857	0.092638	1.7424	0.000295178	0.00225051
ENSG00000266495	AC011731.1	18:23257164-23260354	0.402053	0.063472	2.45266	1.32e-05	0.00013704
ENSG00000272162	AL024498.2	6:10747759-10930423	0.402357	0.134284	1.39785	0.00101901	0.00658324
ENSG00000248334	WHAMMP2	15:28737583-28759749	0.4034	0.950138	-1.75764	5.17e-05	0.000467227
ENSG00000267348	GEMIN7-AS1	19:45076510-45092805	0.403793	0.062737	2.20048	0.000135269	0.00110849
ENSG00000169583	CLIC3	9:136994635-136996803	0.404169	2.43379	-2.83129	3.93e-09	8.16e-08
ENSG00000276649	AL117335.1	20:1888128-1937779	0.406027	1.03973	-1.78948	2.67e-05	0.000259944
XLOC_024664	XLOC_024664	13:29647438-29655416	0.406395	0.137291	1.35066	0.00340242	0.0186106
ENSG00000104490	NCALD	8:101686542-102124907	0.408873	1.01192	-1.41164	0.00103851	0.00670033
ENSG00000267778	AC004221.1	19:1237130-1239544	0.409449	0.082795	2.4718	0.00845893	0.0394915
XLOC_017562	XLOC_017562	11:65807155-65818214	0.409516	0.098601	1.83337	6.46e-05	0.000572838
ENSG00000186409	CCDC30	1:42463221-42657190	0.409964	0.11032	2.01497	4.37e-05	0.000406098
ENSG00000145287	PLAC8	4:83090048-83137075	0.410733	2.73938	-2.68498	1.13e-09	2.6e-08
ENSG00000167642	SPINT2	19:38244035-38292615	0.410918	2.04596	-2.70158	4.76e-09	9.76e-08
ENSG00000129965	INS-IGF2	11:2129112-2161209	0.411275	0.884507	-1.30901	0.00192506	0.011485
ENSG00000229167	AC114488.1	1:31571585-31587679	0.411555	3.58147	-3.25497	8.29e-13	3.14e-11
ENSG00000262049	AC139530.2	17:81701324-81703300	0.412052	0.113246	1.61051	0.00646592	0.0319668
ENSG00000226679	AL606748.1	X:38221391-38223667	0.41312	0.072531	2.23439	0.000169373	0.00136247
ENSG00000225383	SFTA1P	10:10784437-10795047	0.413509	0.124908	1.79372	0.00155045	0.0095053
ENSG00000257045	AC016746.1	2:199308924-199433517	0.413691	0.095858	1.89884	1.32e-05	0.000137131
ENSG00000250506	CDK3	17:76000906-76005999	0.414182	0.971208	-1.78306	0.00013345	0.00109473
ENSG00000248161	AC098487.1	4:102418602-102450010	0.414387	0.128123	1.43993	0.000941158	0.00611841
ENSG00000106633	GCK	7:44144271-44198170	0.414869	0.042279	2.08685	3.68e-06	4.4e-05
ENSG00000276255	AL136379.1	1:228073909-228076550	0.415172	0.099646	1.79541	0.00105185	0.00677568
ENSG00000186417	GLDN	15:51341655-51408005	0.41547	0.075673	2.00744	1.26e-05	0.000132338
ENSG00000279048	AC080080.1	7:17940503-17942922	0.415576	0.060306	2.45413	4.83e-05	0.000439231
ENSG00000197670	AL157838.1	20:53552770-53576468	0.415683	0.090836	1.44096	0.00269028	0.0150895
XLOC_058127	XLOC_058127	20:26634139-26636271	0.415881	1.12453	-1.62468	0.000505631	0.00359726
ENSG00000253736	AC022217.3	5:172762980-172782334	0.416059	0.040175	3.15821	1.14e-10	3.03e-09
ENSG00000256663	AC112777.1	12:20551590-20553012	0.416137	0.999322	-1.44851	0.0034036	0.0186106
ENSG00000267127	AC090360.1	18:80034346-80097088	0.416336	0.098569	2.57163	2.6e-05	0.000254102
ENSG00000182511	FES	15:90883695-90895776	0.417032	0.971995	-1.7384	0.000115457	0.000969385
ENSG00000137434	C6orf52	6:10671418-10694797	0.417394	0.154256	1.44814	0.00119444	0.00758893
ENSG00000286791	AC079949.6	12:127146535-127151330	0.41898	0.080217	2.15656	2.19e-05	0.000215879
ENSG00000205129	C4orf47	4:185412390-185449826	0.419596	0.153764	1.37811	0.00164994	0.00999505
ENSG00000223776	LGALS8-AS1	1:236523052-236524508	0.419641	0.02029	4.12186	2.92e-06	3.59e-05
ENSG00000286300	AC007350.1	7:34078950-34153190	0.420051	0.090286	1.97027	0.000243382	0.0018833
ENSG00000254319	AC246817.2	8:2648075-2728577	0.420335	0.059199	2.74418	4.45e-07	6.34e-06
XLOC_042753	XLOC_042753	18:20614696-20711880	0.420343	0.015433	4.55313	1.06e-20	1.07e-18
ENSG00000124875	CXCL6	4:73836640-73849064	0.422618	0.037314	3.23829	2.61e-10	6.58e-09
ENSG00000179943	FIZ1	19:55591376-55601970	0.422793	1.79865	-3.19299	1.72e-11	5.19e-10
ENSG00000260304	AC009088.2	16:31178907-31184268	0.423116	0.093642	1.93853	0.000146361	0.00119341
ENSG00000287914	AL078582.2	6:152089917-152104539	0.423419	0.011623	4.21537	2.89e-08	5.1e-07
ENSG00000234936	AC010883.1	2:43229573-43233394	0.424727	0.052397	2.78866	9.72e-07	1.3e-05
ENSG00000129214	SHBG	17:7613946-7633382	0.424881	0.109409	2.19355	7.74e-06	8.65e-05
ENSG00000181016	LSMEM1	7:112480853-112491062	0.425111	0.066329	2.2474	0.00348955	0.0190104
ENSG00000283285	AC011460.1	19:51909888-51959906	0.425538	0.09614	1.94883	0.00398079	0.0213391
ENSG00000232973	CYP1B1-AS1	2:38071123-38232317	0.425602	0.041568	2.4271	1.67e-06	2.13e-05
ENSG00000227331	AC005042.1	2:158548425-158549224	0.426602	1.13167	-1.57756	0.00289395	0.0161099
XLOC_085180	XLOC_085180	6:85399641-85405570	0.426609	0.076304	2.24329	6.96e-06	7.83e-05
ENSG00000273125	LINC01990	3:107430892-107463912	0.427977	0.102669	2.14174	4.66e-06	5.49e-05
ENSG00000233706	AL353689.2	1:226992140-227119886	0.428127	0.712032	-1.66771	8.03e-05	0.000692002
ENSG00000285770	AC018653.4	12:7141278-7149685	0.428464	0.047696	2.81284	1.37e-05	0.000142478
XLOC_018037	XLOC_018037	11:85939066-85945309	0.428888	0.13632	1.44202	0.00204462	0.0121036
ENSG00000253754	AC087620.1	8:108201877-108248899	0.428966	1.71694	-2.20536	3.52e-07	5.07e-06
ENSG00000215548	FRG1JP	9:63831765-63859641	0.429099	0.335121	1.32762	0.00236532	0.0137324
ENSG00000200706	RF00279	6:38174778-38288377	0.429224	0.045434	3.01842	2.38e-05	0.000233698
ENSG00000231305	AC112484.1	3:128860620-128871540	0.429621	0.12044	1.81729	7.94e-05	0.000684414
ENSG00000172425	TTC36	11:118527472-118531197	0.429907	0.144065	1.3703	0.00556235	0.0280162
ENSG00000177025	C19orf18	19:57958437-57974534	0.430576	0.07648	2.28698	5.67e-07	7.89e-06
ENSG00000258602	LINC01629	14:76959638-76966114	0.430631	0.094202	1.93853	0.000146361	0.00119341
ENSG00000112299	VNN1	6:132680849-132714055	0.430856	0.100245	1.82588	3.13e-05	0.000297565
ENSG00000228481	U51244.1	2:45651160-46007506	0.431488	0.102653	1.83174	0.000306115	0.00232649
ENSG00000187942	LDLRAD2	1:21812265-21846573	0.432106	1.07014	-1.48021	0.000461616	0.00333012
ENSG00000213386	AC022217.1	5:172762521-172763258	0.432435	0.078629	2.25284	0.00973269	0.0443997
ENSG00000240583	AQP1	7:30911694-30925517	0.432739	0.788839	-2.0547	2.4e-05	0.000235705
XLOC_081463	XLOC_081463	6:73829903-73833222	0.4329	0.100536	1.84456	0.000467586	0.00337084
ENSG00000145681	HAPLN1	5:83637805-83721613	0.433827	1.78197	-2.28016	2.38e-07	3.6e-06
ENSG00000156603	MED19	11:57703714-57712323	0.434694	0.944177	-1.32946	0.00237427	0.0137741
XLOC_058415	XLOC_058415	20:40993301-41006833	0.435198	0.02777	3.75716	2.13e-13	9e-12
ENSG00000283580	AC098484.3	1:42767292-42794493	0.435219	0.093481	1.6989	0.000518554	0.00360462
ENSG00000251261	OR7H2P	5:101591637-102155368	0.435868	1.10164	-1.47397	0.000857766	0.00561856
ENSG00000260285	AL133367.1	14:103525010-103529072	0.43591	0.028517	3.7092	1.63e-09	3.61e-08
ENSG00000236081	ELFN1-AS1	7:1709164-1744631	0.436075	0.112424	1.74366	0.00157992	0.00964038
ENSG00000171840	NINJ2	12:564296-663779	0.436168	0.036301	2.62801	4.85e-09	9.92e-08
ENSG00000231609	AC007098.1	2:62957326-63048640	0.436862	0.096138	2.06318	0.000186731	0.00149054
ENSG00000178919	FOXE1	9:97853254-97856715	0.437085	2.27834	-2.5758	1.46e-08	2.74e-07
ENSG00000237499	AL357060.1	6:137823673-137868233	0.437092	0.117941	1.56685	0.00110619	0.00708176
ENSG00000228763	LIMS1-AS1	2:108534482-108680727	0.437351	0.15307	1.3078	0.00221275	0.0129554
ENSG00000235052	AL021154.1	1:23549139-23550915	0.438268	0.033016	3.19694	4.53e-06	5.34e-05
ENSG00000231768	LINC01354	1:234527887-234531803	0.439128	0.122451	1.71799	0.00080299	0.00537405
ENSG00000169885	CALML6	1:1913375-1917296	0.440603	0.087569	1.82561	0.000675908	0.00457971
ENSG00000112964	GHR	5:42423439-42721878	0.441772	1.6387	-2.12487	1.13e-06	1.49e-05
ENSG00000180318	ALX1	12:85280220-85301784	0.442611	0.130404	1.55707	0.000334371	0.00248538
ENSG00000205336	ADGRG1	16:57610652-57665580	0.442954	0.198039	1.37028	0.00326282	0.0179291
ENSG00000256176	AC024940.4	12:31287668-31326382	0.443691	0.083076	2.1395	0.000241033	0.00186761
ENSG00000128918	ALDH1A2	15:57953424-58497866	0.443989	0.085179	1.71796	0.000488402	0.00350386
ENSG00000198520	ARMH1	1:44674692-44725591	0.445731	0.225605	1.50465	0.00114636	0.00732286
ENSG00000260398	AC068700.1	8:78605952-78609705	0.445813	0.068117	2.47398	4.75e-06	5.58e-05
ENSG00000206585	RNVU1-7	1:148038753-148038916	0.446379	2.76991	-2.74671	0.000159961	0.00129277
ENSG00000188199	NUTM2B	10:79703227-79714681	0.446389	0.129186	1.52242	0.00105131	0.00677504
ENSG00000258088	AC078820.1	12:75694010-75698816	0.446612	0.082346	2.19442	1.44e-05	0.000148863
ENSG00000285911	AL391834.3	9:19386927-19423973	0.446805	0.019278	4.3254	7.24e-18	5.22e-16
ENSG00000196932	TMEM26	10:61406643-61453450	0.446903	0.118882	2.257	3.71e-07	5.33e-06
ENSG00000182518	FAM104B	X:55143102-55161310	0.44776	0.062592	2.49703	3.27e-07	4.83e-06
ENSG00000069188	SDK2	17:73334384-73644445	0.448009	0.149091	1.36796	0.00108847	0.00698123
ENSG00000121933	TMIGD3	1:111483348-111563962	0.448363	0.043269	3.42379	2.02e-13	8.6e-12
ENSG00000235618	FAM21EP	10:50021182-50067803	0.449889	0.070527	2.47714	2.89e-08	5.1e-07
ENSG00000162526	TSSK3	1:32351521-32364312	0.451095	0.112564	1.33689	0.009997	0.0454399
ENSG00000260992	DOCK9-DT	13:99087819-99088625	0.451418	0.035953	3.37754	0.000589	0.00404192
ENSG00000250056	LINC01018	5:6582136-6605385	0.452071	0.106029	2.05949	0.000471263	0.003395
ENSG00000258012	AC026111.1	12:92857465-92929258	0.452687	0.050604	2.93508	9.39e-08	1.52e-06
ENSG00000285877	AC007448.4	17:67244282-67273745	0.452901	0.1243	1.69998	8.94e-05	0.000764495
ENSG00000248489	LINC02062	5:98929171-98995013	0.455095	0.039918	3.25509	1.92e-08	3.52e-07
ENSG00000186638	KIF24	9:34179155-34311371	0.455175	1.05387	-1.54167	0.000246832	0.00190858
ENSG00000272699	AC007620.3	3:179404527-179451445	0.455176	1.12265	-1.48258	0.000641428	0.00436893
ENSG00000259211	AC013356.2	15:40461972-40466726	0.45518	0.107253	1.85681	0.000511591	0.00359726
ENSG00000252149	RNA5SP315	10:48036863-48041274	0.455294	0.147765	1.42192	0.00370516	0.0200446
ENSG00000164708	PGAM2	7:44062727-44065567	0.455449	0.127781	1.57923	0.00255608	0.0144148
ENSG00000166851	PLK1	16:23677656-23690367	0.45617	1.33585	-1.92524	1.26e-05	0.000132338
ENSG00000027869	SH2D2A	1:156806243-156816862	0.457335	0.072061	1.56506	0.00160295	0.0097574
ENSG00000198283	OR5B21	11:58507175-58508105	0.459478	0.037917	3.0537	0.000342416	0.00253487
ENSG00000287729	AF241728.2	X:38779584-38800678	0.459874	0.039042	3.34556	3.26e-12	1.1e-10
ENSG00000180574	EIF2S3B	12:10505602-10523135	0.46179	4.79387	-3.58021	5.79e-15	2.97e-13
ENSG00000146856	AGBL3	7:134980886-135147963	0.463047	1.70067	-2.18895	3.35e-07	4.93e-06
ENSG00000226878	GSTM3P2	2:158968655-159149255	0.463305	0.039691	3.29768	3.54e-11	1.01e-09
ENSG00000175084	DES	2:219418377-219426739	0.46534	3.55828	-3.26307	8.3e-13	3.14e-11
ENSG00000223458	LMO7DN-IT1	13:75876886-75885617	0.466168	2.2381	-3.75353	5.13e-15	2.67e-13
XLOC_044859	XLOC_044859	19:18952555-18955735	0.466623	0.04084	3.28715	6.78e-08	1.13e-06
ENSG00000273513	TBC1D3K	17:37924415-37935365	0.467496	0.136466	1.5568	0.000481222	0.00346033
ENSG00000214756	CSKMT	11:62665309-62668496	0.46774	0.560931	-2.00097	0.000109675	0.00092457
ENSG00000278266	AC079949.2	12:127147149-127150081	0.468491	0.130892	1.60896	0.00193848	0.0115562
ENSG00000217236	SP9	2:174334954-174338500	0.468814	0.130643	1.63651	0.00120271	0.00763369
ENSG00000230479	AP000695.1	21:36430360-36482371	0.469676	0.029401	2.45801	0.000204856	0.00160921
ENSG00000283386	MIR4659B	8:6708434-6757897	0.470466	0.093723	2.11565	2.07e-06	2.61e-05
ENSG00000186185	KIF18B	17:44924709-44947711	0.472367	1.45341	-1.72478	5.32e-05	0.000478984
ENSG00000169607	CKAP2L	2:112736349-112764664	0.472426	1.49264	-2.48645	1.46e-08	2.73e-07
ENSG00000239827	SUGT1P3	13:40882577-40921774	0.474746	0.164662	1.82194	4.03e-05	0.000376905
ENSG00000285612	AC004974.1	14:71586269-71658363	0.475163	0.033111	3.63282	6.06e-15	3.11e-13
ENSG00000284602	AL031432.4	1:25232586-25234775	0.475717	0.064785	2.62668	1.83e-05	0.000185832
ENSG00000269397	AC011503.2	19:23927788-23929287	0.476752	1.14393	-1.47125	0.00227871	0.0132891
ENSG00000285367	AC087564.1	16:51141953-51442519	0.47722	0.107989	2.5482	1.23e-07	1.95e-06
ENSG00000173269	MMRN2	10:86935540-86971311	0.477552	0.041918	3.65426	4.03e-12	1.33e-10
ENSG00000075702	WDR62	19:36054881-36105108	0.477693	1.18104	-1.73794	4.97e-05	0.000450056
ENSG00000144395	CCDC150	2:196639554-196763490	0.478345	3.33709	-1.43938	0.0006666	0.00452354
XLOC_091611	XLOC_091611	7:128280175-128281843	0.480123	0.105699	1.88478	0.00156395	0.00957294
ENSG00000164764	SBSPON	8:73064543-73124088	0.480274	2.30328	-2.4665	1.29e-08	2.44e-07
ENSG00000198056	PRIM1	12:56712428-56752373	0.480489	4.15578	-1.9335	5.89e-06	6.73e-05
ENSG00000128510	CPA4	7:130293134-130324180	0.480917	0.742602	-1.35423	0.00234885	0.0136623
ENSG00000287907	AC005909.2	18:68237100-68495133	0.481483	1.45421	-1.79943	2.09e-05	0.000207359
ENSG00000286996	AC099332.2	3:39420644-39424870	0.482724	0.112266	1.88659	0.000162278	0.00130981
ENSG00000259961	AL354712.1	1:13475410-13516270	0.483197	0.064765	2.68664	2.57e-09	5.47e-08
ENSG00000132334	PTPRE	10:127907061-128085855	0.484127	0.086655	2.2926	9.87e-07	1.32e-05
ENSG00000249684	AC106795.2	5:177950335-177963960	0.484341	1.2963	-1.60601	0.00220467	0.0129148
ENSG00000258644	SYNJ2BP-COX16	14:70326064-70417074	0.484378	0.04301	3.6671	1.6e-10	4.16e-09
ENSG00000232931	LINC00342	2:95807052-95835003	0.484604	0.87329	-1.30631	0.00298589	0.0165624
ENSG00000219438	TAFA5	22:48489460-48850912	0.485046	2.85776	-2.91911	1.83e-10	4.71e-09
XLOC_017610	XLOC_017610	11:66734506-66743065	0.486045	0.054131	2.95749	2.96e-09	6.26e-08
ENSG00000233974	AC138951.1	5:21459529-21585561	0.488912	0.009594	4.99159	6.22e-10	1.48e-08
ENSG00000253395	AP003469.2	8:101122145-101126158	0.489029	0.037593	3.40588	3.68e-09	7.68e-08
ENSG00000234393	AL592546.1	10:113679828-113729516	0.48954	0.166248	1.34696	0.00429658	0.0224063
ENSG00000110675	ELMOD1	11:107591091-107666779	0.489794	0.058457	2.04454	6.27e-05	0.000557544
ENSG00000254631	AP001372.1	11:74345631-74485742	0.490316	0.134968	1.69008	7.01e-05	0.000619412
ENSG00000260868	LINC01960	2:174025280-174027163	0.490619	0.008265	4.71557	1.33e-08	2.5e-07
ENSG00000286001	AC021087.5	5:218298-314955	0.491015	1.24538	-1.54735	0.00023239	0.00180679
ENSG00000279499	AL157770.1	13:30196443-30196881	0.492358	1.93626	-2.14613	0.000241033	0.00186761
XLOC_053891	XLOC_053891	2:93385122-93409513	0.492602	1.74873	-2.03189	2.2e-06	2.76e-05
ENSG00000258101	AC010173.1	12:49232790-49264756	0.493907	0.059839	2.83879	4.02e-10	9.86e-09
ENSG00000232762	AL355483.2	1:53271230-53328011	0.494107	0.155239	1.53687	0.00315217	0.0173917
ENSG00000259595	AC025043.1	15:44288750-44427144	0.494375	1.4746	-1.77547	2.69e-05	0.000262347
ENSG00000238280	AC067751.1	10:62682652-62805887	0.494433	0.130443	1.64386	0.000410303	0.00299116
ENSG00000232037	AL590556.1	1:21847736-21937297	0.494583	1.22535	-1.51266	0.000361597	0.00266671
ENSG00000136457	CHAD	17:50463272-50474951	0.494789	0.107678	1.92061	0.000654587	0.00445466
ENSG00000227554	AL590422.1	1:183636128-183884925	0.495534	0.10799	1.95744	0.000128664	0.00105827
ENSG00000267069	AP005264.1	18:12288308-12291488	0.496043	0.030208	3.74251	3.57e-09	7.45e-08
ENSG00000137491	SLCO2B1	11:75100563-75206549	0.496285	0.010095	4.72126	1.2e-16	7.67e-15
XLOC_090304	XLOC_090304	7:54994873-55018571	0.498837	0.061063	2.82119	7.71e-10	1.8e-08
ENSG00000147606	SLC26A7	8:91209494-91398155	0.498852	0.072059	1.97432	4.63e-06	5.45e-05
ENSG00000260651	AF213884.3	4:102500841-102582876	0.499341	0.054115	3.08355	8.07e-12	2.52e-10
ENSG00000236992	RPL12P12	20:19758269-19974704	0.49952	0.157522	1.49775	0.00384139	0.0206916
ENSG00000227799	AC012358.2	2:55224280-55225908	0.499604	0.133959	1.61051	0.00646592	0.0319668
ENSG00000168152	THAP9	4:82900077-82919969	0.501097	1.31324	-2.61988	3.31e-09	6.95e-08
ENSG00000163632	C3orf49	3:63819362-63864296	0.501238	0.145992	1.53806	0.00505591	0.0258505
ENSG00000261777	AC012184.3	16:70315442-70346810	0.501759	0.145081	1.33127	0.00188507	0.011268
ENSG00000278535	DHRS11	17:36591879-36600804	0.502427	1.38525	-1.40058	0.00173964	0.0104813
ENSG00000164440	TXLNB	6:139240061-139292348	0.503615	0.043995	2.50351	2.29e-08	4.07e-07
ENSG00000204839	MROH6	8:143566192-143572772	0.503954	0.185306	1.53315	0.00190641	0.0113869
ENSG00000106483	SFRP4	7:37905932-38102655	0.50538	0.87726	-4.10277	7.86e-18	5.64e-16
ENSG00000184786	TCTE3	6:169740109-169751587	0.505954	0.132644	1.72701	0.000154909	0.0012575
ENSG00000216331	HIST1H1PS1	6:26195315-26200715	0.506716	1.41929	-1.68551	0.000119394	0.000997702
ENSG00000269091	AC010624.3	19:50041086-50051062	0.507903	0.111253	1.89772	0.000126045	0.00103919
ENSG00000234352	AC009264.1	7:136685559-137182107	0.509317	1.97961	-1.9264	8.37e-06	9.09e-05
ENSG00000162592	CCDC27	1:3746460-3796504	0.509548	0.032424	3.46357	3.89e-12	1.29e-10
ENSG00000202000	RNU1-36P	4:87996444-88007520	0.510104	1.32418	-1.49765	0.000489532	0.00350978
ENSG00000265073	AC010761.3	17:28732963-28743102	0.510448	0.078804	2.64149	1.75e-07	2.69e-06
ENSG00000275880	AL139385.1	13:110613082-110616353	0.511592	0.139691	1.64772	0.00120271	0.00763369
ENSG00000233844	KCNQ5-IT1	6:72630495-72678558	0.511868	1.19337	-1.42577	0.000685379	0.0046375
ENSG00000250790	AC127070.2	12:132908846-132914732	0.514041	0.126472	2.09015	1.42e-05	0.000146942
ENSG00000231665	OGFOD1P1	13:49204580-49247933	0.514223	0.195155	1.50059	0.0104737	0.0473003
ENSG00000261079	AC009053.2	16:74367462-74369826	0.514266	0.128546	1.79678	0.000746335	0.0050219
ENSG00000287528	AL121749.2	10:35641097-35647826	0.514294	0.052951	3.04574	2.64e-09	5.61e-08
ENSG00000277373	AL132765.2	20:17565501-17565851	0.514361	0.011297	3.31173	0.00528154	0.0268265
ENSG00000255296	AP002490.2	11:71929086-71987019	0.515444	0.058276	2.87586	6.4e-05	0.00056845
ENSG00000258260	AC073896.5	12:56266774-56270341	0.517248	0.092871	2.1302	0.000140709	0.00115094
ENSG00000284874	AC000093.1	22:19717220-19724772	0.518947	1.64121	-1.86173	1.96e-05	0.000195256
XLOC_002240	XLOC_002240	1:112770053-112797871	0.519965	0.160791	1.4857	0.000537256	0.00371883
ENSG00000244479	OR2A1-AS1	7:144300395-144356181	0.521665	1.23092	-1.6154	0.00194255	0.0115738
ENSG00000236387	AL139350.1	20:4365802-4470503	0.521907	3.74587	-3.04034	7.85e-11	2.14e-09
XLOC_000343	XLOC_000343	1:16168206-16187453	0.522673	0.150475	1.58979	0.000252416	0.00194547
ENSG00000260618	AC025917.1	15:52577842-52598709	0.522773	0.12416	1.82442	0.0017297	0.0104295
ENSG00000153094	BCL2L11	2:111119378-111168445	0.52282	0.104868	1.99309	2.07e-05	0.000205494
ENSG00000249772	AC026427.1	5:81113385-81127164	0.523062	0.115338	1.86609	3.39e-05	0.000320828
ENSG00000225889	AC012368.1	2:64096150-64252859	0.52381	0.143767	1.65131	0.00020691	0.0016237
ENSG00000257696	AC010203.2	12:100143058-100150386	0.524305	0.107064	2.04189	2.52e-05	0.000246909
ENSG00000185222	TCEAL9	X:103356489-103358462	0.525268	9.02608	-3.23398	7.52e-12	2.37e-10
ENSG00000262692	AC116914.2	17:3714634-3723827	0.525806	1.34338	-1.55331	0.000691746	0.00467684
ENSG00000146477	SLC22A3	6:160348378-160452577	0.527567	0.026825	3.51243	2.9e-14	1.36e-12
ENSG00000164744	SUN3	7:47987148-48029119	0.52797	1.2585	-1.54683	0.000277153	0.00212507
ENSG00000273137	AL022328.2	22:50208461-50209542	0.528503	0.131695	1.76625	0.00794554	0.0374942
ENSG00000117600	PLPPR4	1:99263953-99309590	0.52885	3.6622	-3.04678	6.74e-12	2.13e-10
ENSG00000205177	C11orf91	11:33698261-33700801	0.529364	0.1338	2.79298	1.66e-05	0.000169729
ENSG00000178977	LINC00324	17:8220642-8224043	0.531195	0.040712	3.43137	1.36e-08	2.56e-07
ENSG00000124466	LYPD3	19:43460787-43465608	0.531702	0.092472	1.68215	0.000940937	0.00611825
ENSG00000250635	CXXC5-AS1	5:139648333-139683842	0.532405	1.43196	-1.86789	4.6e-05	0.000425745
ENSG00000102053	ZC3H12B	X:65366638-65507887	0.533199	0.750623	-1.39296	0.000885927	0.00578718
ENSG00000262039	AC091180.5	17:49370740-49476988	0.533489	0.068276	2.75999	6.04e-10	1.44e-08
ENSG00000277561	GOLGA8IP	15:22606022-22617854	0.53355	0.119705	1.95923	4.46e-05	0.000413903
ENSG00000251239	AC004590.1	17:50627032-50638898	0.534437	0.148934	1.62934	0.000350256	0.00258676
ENSG00000287878	AC022382.2	3:9685223-9721399	0.534676	0.110719	1.4936	0.00587717	0.0294493
ENSG00000163633	C4orf36	4:86876205-86892422	0.536016	0.885423	-1.51799	0.000478546	0.00344188
ENSG00000187164	SHTN1	10:116881477-117126586	0.537018	1.38929	-1.68471	6.46e-05	0.000572838
ENSG00000251131	AC025171.3	5:43018429-43024678	0.53745	0.078702	2.5451	1.81e-06	2.3e-05
ENSG00000272808	AC015712.6	15:100849561-100876836	0.537601	0.185195	1.32678	0.00765439	0.0362869
ENSG00000279071	AC073592.3	12:124535562-124567595	0.53774	0.025548	3.41031	0.00334606	0.0183379
ENSG00000285872	AC007240.1	2:10287615-10302720	0.538331	0.085673	2.42926	1.16e-07	1.85e-06
ENSG00000112294	ALDH5A1	6:24494852-24537207	0.538365	1.75875	-1.87228	1.07e-05	0.000114157
ENSG00000121152	NCAPH	2:96335766-96377091	0.538637	1.68802	-2.50248	1.05e-08	2.03e-07
ENSG00000159871	LYPD5	19:43785874-43827206	0.539119	0.034999	3.64401	5.9e-13	2.33e-11
ENSG00000265134	MIR3190	19:47221469-47227919	0.539308	0.106236	2.38344	1.21e-06	1.59e-05
ENSG00000175170	FAM182B	20:25762384-25868225	0.540006	0.289428	1.67007	0.00221739	0.0129704
ENSG00000284479	SMIM39	2:131035092-131035262	0.540053	2.47457	-2.19844	0.00240987	0.0138011
XLOC_067619	XLOC_067619	3:135491167-135516372	0.540261	0.092929	2.32989	1.6e-07	2.49e-06
ENSG00000012124	CD22	19:35319261-35347361	0.540975	0.025351	3.52882	1.2e-08	2.27e-07
ENSG00000272368	AC074032.1	12:50112197-50165618	0.541459	0.059851	3.30618	1.4e-12	5.1e-11
ENSG00000133401	PDZD2	5:31639131-32110932	0.541781	0.039585	2.56988	6.78e-08	1.13e-06
ENSG00000272168	CASC15	6:21664185-22654455	0.541895	0.129791	1.95644	2.07e-05	0.000204716
ENSG00000213145	CRIP1	14:105486317-105488947	0.54259	0.141434	1.73828	0.00374952	0.0202388
ENSG00000238084	AL031284.1	1:25398721-25399198	0.54266	1.41803	-1.58606	0.00503207	0.0257413
ENSG00000205622	AP001042.1	21:38805947-38956467	0.543564	0.129339	1.85465	0.00117135	0.00746356
ENSG00000273027	AL844908.2	21:44929653-44930112	0.543694	0.063074	2.89499	0.00696616	0.0340878
ENSG00000226472	AC008013.1	12:30978308-31006010	0.543854	0.057284	2.78515	1.43e-06	1.86e-05
ENSG00000287513	AL133390.1	1:241600528-241641835	0.544161	0.001998	8.35256	3.56e-36	1.56e-33
ENSG00000255537	AP000708.1	11:125454154-125499528	0.546474	0.214084	1.48155	0.000684559	0.00463329
ENSG00000109819	PPARGC1A	4:23755041-23904089	0.547833	0.055125	1.84812	2.62e-05	0.000255458
ENSG00000262112	AC015912.1	17:56888880-56895422	0.548426	0.223474	2.15091	7.78e-06	8.69e-05
ENSG00000230091	TMEM254-AS1	10:80046860-80078912	0.549672	0.182794	1.38302	0.00115167	0.00735021
ENSG00000280744	LINC01173	2:234682668-234723467	0.550319	0.039354	3.33199	7.79e-13	2.96e-11
ENSG00000252156	RNU6-155P	6:75749198-75841229	0.550511	0.123465	1.91507	0.00111032	0.00710526
ENSG00000079215	SLC1A3	5:36606355-36688334	0.550671	0.260364	1.51886	0.00238391	0.0138011
ENSG00000226124	FTCDNL1	2:199760544-199851173	0.550826	0.126805	1.63589	0.00156462	0.00957294
ENSG00000260830	AL135744.1	14:21384292-21384920	0.551	0.062272	2.76556	0.00227587	0.013275
ENSG00000234773	AC012618.3	19:12195015-12237767	0.551129	0.278794	1.91158	2.55e-05	0.000249351
ENSG00000196584	XRCC2	7:152644776-152676141	0.551747	1.49304	-1.64093	0.000104413	0.00088332
ENSG00000061337	LZTS1	8:20246165-20303963	0.551821	1.9023	-2.00527	2.59e-06	3.2e-05
ENSG00000197385	ZNF860	3:31670891-31993706	0.551921	0.261861	1.52081	0.000296025	0.00225642
ENSG00000253932	AC019270.1	8:13305293-13401619	0.552117	0.008318	2.30911	0.00716778	0.0345531
ENSG00000221883	ARIH2OS	3:48917782-48919385	0.553516	0.126541	1.9117	0.00088988	0.00580934
ENSG00000163116	STPG2	4:97184093-98144564	0.554742	0.110129	1.98117	2.92e-05	0.000282408
ENSG00000254551	AP000873.3	11:83206106-83213379	0.554772	0.021667	4.11776	2.3e-10	5.79e-09
ENSG00000143196	DPT	1:168695468-168729206	0.557236	0.084168	2.52033	1.48e-08	2.77e-07
ENSG00000074370	ATP2A3	17:3923870-3964464	0.557383	0.141537	1.67562	0.000111814	0.000940813
ENSG00000250602	AC093535.1	5:126372477-126509021	0.557843	3.1697	-2.8318	2.26e-10	5.7e-09
ENSG00000246985	SOCS2-AS1	12:93542022-93571768	0.558036	2.19196	-2.38502	1.93e-07	2.95e-06
ENSG00000085999	RAD54L	1:46246461-46278480	0.558679	1.87532	-2.12904	8.02e-07	1.09e-05
ENSG00000232455	LARS2-AS1	3:45483974-45524095	0.559284	0.098665	2.29664	0.000634842	0.00433261
XLOC_102237	XLOC_102237	X:1781131-1783215	0.559307	0.016245	4.49728	1.56e-09	3.46e-08
ENSG00000223416	RPS26P15	1:58056133-58056480	0.559345	1.47989	-1.61411	0.0101384	0.0459598
ENSG00000180730	SHISA2	13:26044597-26051031	0.559906	0.106284	2.16608	5.54e-06	6.34e-05
ENSG00000270147	AC068620.2	4:56395382-56401346	0.560772	0.137223	1.81585	0.000250178	0.00193061
ENSG00000250295	RDH10-AS1	8:73294571-73356461	0.561016	4.09497	-3.07121	7.91e-12	2.47e-10
ENSG00000168918	INPP5D	2:233059967-233207903	0.561168	0.081486	1.96484	5.68e-06	6.5e-05
ENSG00000260806	AL163051.1	14:96500810-96502321	0.563025	0.134197	1.86872	0.00123927	0.00784336
ENSG00000150054	MPP7	10:28050993-28334486	0.563029	3.76536	-2.63222	1.59e-09	3.51e-08
ENSG00000260625	AC026471.2	16:31508464-31509560	0.5631	0.148241	1.63097	0.0087349	0.0406214
ENSG00000156968	MPV17L	16:15395754-15413271	0.564094	0.774879	-1.42384	0.000847969	0.00561846
ENSG00000144681	STAC	3:36380344-36548007	0.564707	2.0019	-2.3348	6.08e-08	1.02e-06
ENSG00000137033	IL33	9:6215786-6257983	0.564855	0.109641	1.93548	8.4e-06	9.12e-05
ENSG00000132465	JCHAIN	4:70655541-70681817	0.565053	1.88996	-1.94595	5.37e-06	6.25e-05
ENSG00000156398	SFXN2	10:102714538-102743492	0.565357	0.92521	-1.69079	0.000107695	0.000909354
ENSG00000125319	C17orf53	17:44141906-44162476	0.565362	1.67682	-1.85193	1.5e-05	0.000154595
ENSG00000242337	INHCAP	3:133661998-133754576	0.565794	0.186092	1.58149	0.000207887	0.00163096
ENSG00000172183	ISG20	15:88636153-88656483	0.567959	0.111267	1.70428	0.000324985	0.00242371
ENSG00000267293	AC012569.1	18:45985137-46072265	0.56944	0.133774	1.87507	3.47e-05	0.000327284
ENSG00000256092	AC137767.1	12:123363868-123366113	0.569463	0.044881	3.35326	3.3e-07	4.88e-06
ENSG00000269399	AC008764.6	19:16542746-16544814	0.569854	0.042023	3.53882	4.94e-08	8.4e-07
ENSG00000268658	LINC00664	19:21483211-21503238	0.570538	0.118439	2.0042	1e-05	0.00010738
ENSG00000188599	NPIPP1	16:15104312-15123498	0.57071	0.933126	-1.50728	0.000447274	0.00323115
ENSG00000187475	HIST1H1T	6:26107419-26108136	0.572322	0.122846	1.81643	0.00973082	0.0443997
ENSG00000275734	AC010538.1	16:89657802-89685304	0.574459	0.136627	1.80209	3.89e-05	0.000364453
ENSG00000113638	TTC33	5:40512333-40755963	0.575547	3.38532	-3.53728	2.05e-14	9.76e-13
ENSG00000257702	LBX2-AS1	2:74502595-74504678	0.575574	0.122018	1.98694	0.000319994	0.00238936
ENSG00000154330	PGM5	9:68328308-68531061	0.575604	1.22054	-1.38275	0.00103886	0.00670033
ENSG00000261094	AC007066.2	9:122937623-122940333	0.576397	0.333843	1.55074	0.00364819	0.0197673
ENSG00000165185	KIAA1958	9:112486847-112669397	0.578585	3.38069	-2.3345	6.04e-08	1.01e-06
ENSG00000223774	AL513217.1	1:201893842-201900751	0.581596	1.88536	-1.90843	1.26e-05	0.000132338
ENSG00000221698	MIR548H3	17:13541592-13550409	0.583034	0.553753	-2.05818	1.25e-05	0.000132071
ENSG00000167550	RHEBL1	12:49064676-49070025	0.583302	0.133526	1.81409	0.000146604	0.00119476
ENSG00000275198	AL512791.2	14:90383365-90387973	0.585158	0.106576	2.24917	5.34e-06	6.22e-05
ENSG00000117650	NEK2	1:211658657-211675630	0.585223	2.54606	-2.20786	4.78e-07	6.79e-06
ENSG00000102349	KLF8	X:56232356-56291531	0.585881	1.07158	-1.50877	0.000343345	0.00254054
ENSG00000230295	GTF2IP23	7:66880708-66901427	0.586133	0.157004	1.51874	0.000489097	0.00350803
XLOC_006343	XLOC_006343	1:86697165-86697997	0.587822	0.112257	2.06336	0.00281747	0.0157433
ENSG00000158402	CDC25C	5:138285265-138338355	0.587934	1.95145	-1.68332	7.03e-05	0.000620339
ENSG00000204936	CD177	19:43353686-43363172	0.589125	0.164225	1.62742	0.000289336	0.00220923
ENSG00000134602	STK26	X:132023302-132075943	0.589665	2.42749	-2.74324	3.95e-10	9.68e-09
ENSG00000143816	WNT9A	1:227918656-227947932	0.589819	0.180581	1.50068	0.000444017	0.00320911
ENSG00000135218	CD36	7:80369575-80679277	0.590115	1.70898	-1.81171	2.66e-05	0.000259336
ENSG00000285943	AC112128.1	3:113361901-113515187	0.590287	1.83196	-1.7028	5.5e-05	0.000493155
ENSG00000268521	VN1R83P	19:21289554-21289998	0.590903	1.72738	-1.68911	0.00282199	0.0157629
ENSG00000229081	LINC01165	10:132520827-132522449	0.597928	0.150285	1.77465	0.00179265	0.0107715
ENSG00000260693	AC026150.1	15:30540093-30545969	0.598026	0.080333	2.66825	7.24e-08	1.2e-06
ENSG00000236869	ZKSCAN7-AS1	3:44556338-44685653	0.598668	0.179993	1.50864	0.000339414	0.00251684
ENSG00000258413	AL158801.2	14:55262222-55353033	0.598709	0.090434	4.31707	4.62e-10	1.13e-08
ENSG00000159259	CHAF1B	21:36385392-36419015	0.599304	2.75922	-2.45941	1.48e-08	2.77e-07
ENSG00000187210	GCNT1	9:76419850-76651203	0.599346	1.84997	-1.89993	9.07e-06	9.82e-05
ENSG00000279311	AC092999.1	3:158869898-158871821	0.600659	0.20313	1.35714	0.00985746	0.0448955
ENSG00000246982	Z84485.1	6:36146698-36210338	0.601395	0.141646	1.91633	3.62e-05	0.00034084
ENSG00000072501	SMC1A	X:53374149-53422728	0.601752	1.8408	-2.62505	1.87e-09	4.07e-08
ENSG00000287828	AL354743.2	1:3312157-3323149	0.603695	0.100338	2.19443	2.9e-06	3.57e-05
ENSG00000261771	DNAAF4-CCPG1	15:55350154-55498360	0.603967	1.68883	-1.68826	6.26e-05	0.000556523
ENSG00000227681	AL033504.1	6:147660703-147953937	0.606093	2.25136	-2.22488	7.05e-07	9.7e-06
ENSG00000198157	HMGN5	X:81113701-81201942	0.606377	0.11082	2.19443	1.88e-06	2.38e-05
ENSG00000253632	AC084026.2	8:29527312-29530323	0.607152	0.094612	3.0223	5.26e-06	6.12e-05
[truncated: 1,621 more rows]
