# Supplementary material for: LMO7-mediated POLR2A degradation promotes cellular senescence through the MDM4/p53/p21 axis
Source: Cell Death Dis. 2026 Mar 28;17(1):421. doi: 10.1038/s41419-026-08679-0 (PMC13149549; doi:10.1038/s41419-026-08679-0)
Supplement: Supplementary file 12 — Table S5 [file 41419_2026_8679_MOESM12_ESM.xlsx]

## Sheet: HFF1_P40_vs_HFF1_P27.mRNA.diffg
Table S5 Differential expression of genes (>1.3-fold, P<0.05) comparing PN40 and PN27
gene_id	gene_name	gene_locus	HFF1_PN40_FPKM	HFF1_PN27_FPKM	log2FoldChange	pvalue	padj
ENSG00000252218	RF00426	6:43530074-43549904	4.9e-05	0.504598	-7.86404	2.46e-22	3.39e-20
ENSG00000286098	AC008770.4	19:11987641-12078106	9.9e-05	0.636858	-11.4611	4.5e-48	8.47e-45
ENSG00000178397	FAM220A	7:6329411-6348981	0.000171	0.099126	-4.58315	1.09e-05	0.000156473
ENSG00000232788	ITGA6-AS1	2:172426499-172480221	0.000374	0.354214	-8.23886	7.54e-25	1.35e-22
ENSG00000274818	AC004825.2	14:70906657-70907111	0.000492	0.540164	-3.63806	0.00213372	0.0159194
ENSG00000243509	TNFRSF6B	20:63696652-63698684	0.000505	6.15845	-9.26006	5.75e-32	2.06e-29
ENSG00000256646	AC010132.3	7:42909273-42932174	0.000686	0.042191	-4.31148	7.35e-05	0.0008604
ENSG00000258466	AL049779.1	14:67659820-67690367	0.001134	0.095364	-5.55471	6.28e-13	2.94e-11
ENSG00000147036	LANCL3	X:37571569-37684463	0.001204	0.011809	-3.37449	1.04e-07	2.17e-06
ENSG00000187054	TMPRSS11A	4:67909385-67964140	0.001565	0.031077	-4.21677	1.56e-09	4.52e-08
ENSG00000278996	FP671120.2	21:8197620-8227646	0.001695	0.091365	-5.59928	1.67e-15	1.08e-13
ENSG00000234840	LINC01239	9:22646200-22824213	0.002045	0.032673	-4.11648	5.5e-13	2.6e-11
ENSG00000042781	USH2A	1:215622891-216423448	0.002102	0.006936	-1.92357	2.87e-05	0.000374917
ENSG00000178997	EXD1	15:41182725-41230743	0.002256	0.011281	-2.54711	0.0016487	0.0126388
ENSG00000167244	IGF2	11:2129112-2141238	0.00229	3.9875	-10.89	7.74e-44	8.33e-41
ENSG00000100626	GALNT16	14:69259277-69357033	0.002856	0.017678	-2.80977	0.00786477	0.0463502
ENSG00000235495	AC007422.2	2:67565604-67684077	0.002865	0.033233	-3.66179	1.37e-11	5.33e-10
ENSG00000071073	MGAT4A	2:98619106-98731132	0.003542	0.011967	-1.90131	0.00264123	0.0187449
ENSG00000269427	AC024075.3	19:16630743-16643942	0.003553	0.10619	-4.90933	9.58e-10	2.84e-08
ENSG00000078814	MYH7B	20:34975403-35002437	0.003873	0.033644	-3.27009	1.38e-05	0.000192977
ENSG00000013293	SLC7A14	3:170459548-170586075	0.004176	0.049658	-3.73406	3e-10	9.52e-09
ENSG00000095587	TLL2	10:96364608-96513926	0.004254	0.023162	-2.65027	2.66e-07	5.09e-06
ENSG00000270617	URGCP-MRPS24	7:43866558-43906589	0.004334	0.132384	-4.99743	4.12e-17	3.15e-15
ENSG00000285091	AL109840.2	20:58916000-58981169	0.004546	0.052419	-3.73576	2.22e-11	8.41e-10
ENSG00000124343	XG	X:2752048-2816500	0.005001	0.073394	-3.63326	7.72e-11	2.69e-09
ENSG00000050555	LAMC3	9:131009174-131094473	0.00568	0.022294	-2.10292	0.000122726	0.00133238
ENSG00000171385	KCND3	1:111770662-111989155	0.005725	0.27534	-5.75425	3.1e-28	7.54e-26
ENSG00000223949	ROR1-AS1	1:64094442-64171297	0.005738	0.046143	-3.05281	5.15e-07	9.41e-06
ENSG00000115155	OTOF	2:26457203-26558698	0.00577	0.014101	-1.46281	0.00570156	0.0358903
ENSG00000168356	SCN11A	3:38845767-39051941	0.005812	0.021651	-2.11374	1.42e-05	0.000197769
ENSG00000258077	AC078923.1	12:75563202-75984015	0.005889	0.046415	-3.12692	1.09e-09	3.2e-08
ENSG00000170500	LONRF2	2:100273291-100322733	0.006087	0.016924	-1.61131	0.00792952	0.0466952
ENSG00000120162	MOB3B	9:27325209-27529814	0.006484	0.05657	-3.31604	4.96e-12	2.05e-10
ENSG00000188107	EYS	6:63719980-65707225	0.006494	0.008515	-3.50209	1.03e-08	2.59e-07
ENSG00000253394	LINC00534	8:90221341-90687863	0.006521	0.253785	-4.84532	1.93e-09	5.48e-08
ENSG00000283632	EXOC3L2	19:45212621-45245431	0.006738	0.022696	-1.90302	0.00355334	0.0243964
ENSG00000120594	PLXDC2	10:19816239-20289856	0.006899	0.082135	-2.34584	1.93e-07	3.8e-06
ENSG00000091536	MYO15A	17:18108706-18179802	0.00714	0.053666	-1.65129	0.00760601	0.0449747
ENSG00000165816	VWA2	10:114239254-114294489	0.007219	0.063793	-3.296	8.69e-10	2.62e-08
ENSG00000253194	AL137009.1	6:118934770-119182745	0.007633	0.042025	-2.66473	6.97e-09	1.82e-07
ENSG00000128268	MGAT3	22:39457012-39492194	0.00764	0.055727	-2.84532	0.000252157	0.00254157
ENSG00000144596	GRIP2	3:14489107-14556075	0.007653	0.082506	-3.24497	2.42e-09	6.73e-08
ENSG00000181409	AATK	17:81117295-81166221	0.007754	0.030796	-2.14865	0.000338325	0.00323989
ENSG00000151704	KCNJ1	11:128836315-128867373	0.007778	0.024769	-2.48309	0.000391938	0.00371063
ENSG00000177398	UMODL1	21:42062959-42143453	0.007781	0.030489	-2.13131	0.000284711	0.0028346
ENSG00000010327	STAB1	3:52495338-52524495	0.007941	0.032032	-2.05518	0.00232234	0.0171483
ENSG00000260053	ABCB10P4	15:28506625-28508808	0.008057	0.112564	-3.63806	0.00213372	0.0159194
ENSG00000231272	AL122008.1	1:234261706-234274465	0.008119	0.069666	-3.25742	3.22e-06	5.14e-05
ENSG00000181355	OFCC1	6:9596110-10211608	0.008269	0.023213	-1.69912	0.000826852	0.00710513
ENSG00000180539	C9orf139	9:137023807-137037957	0.008316	0.869892	-2.55878	0.000231229	0.00235903
ENSG00000168546	GFRA2	8:21690398-21812357	0.008342	0.067348	-3.20302	1.25e-07	2.55e-06
ENSG00000207751	AP000553.1	22:21652270-21670237	0.008421	0.338711	-4.96168	1.68e-14	9.56e-13
ENSG00000129595	EPB41L4A	5:112142441-112419313	0.008996	0.036706	-1.65058	0.000626297	0.00553489
ENSG00000165409	TSHR	14:80954989-81146302	0.009273	0.071854	-2.98965	3.15e-05	0.000403108
ENSG00000198099	ADH4	4:99123657-99157792	0.009522	0.044506	-2.38669	4.05e-05	0.000508691
ENSG00000166359	WDR88	19:33132090-33175795	0.009638	0.072625	-2.16815	6.51e-05	0.000770473
ENSG00000009694	TENM1	X:124375903-124963817	0.009854	0.002618	1.69099	0.000200288	0.00207285
ENSG00000273188	AL022328.3	22:50185906-50197607	0.009874	0.580442	-5.50858	5.98e-15	3.57e-13
ENSG00000186642	PDE2A	11:72576141-72674591	0.009884	0.038237	-1.97621	0.00813533	0.0476186
ENSG00000105122	RASAL3	19:15451624-15464544	0.009898	0.052347	-2.4437	0.000511792	0.00467977
ENSG00000151952	TMEM132D	12:129071725-129904025	0.009947	0.054778	-2.66842	1.75e-09	5e-08
ENSG00000275297	AL162731.1	9:41760088-41764175	0.010031	0.088685	-2.80977	0.00786477	0.0463502
ENSG00000250120	PCDHA10	5:140855883-141012347	0.010267	0.041117	-2.20647	2.51e-06	4.03e-05
ENSG00000160460	SPTBN4	19:40466241-40576464	0.010345	0.153279	-2.00122	0.000120788	0.00131324
ENSG00000112319	EYA4	6:133240598-133532128	0.010522	0.030656	-1.74646	0.00688961	0.0423944
ENSG00000151062	CACNA2D4	12:1791963-1918666	0.010723	0.044444	-2.25532	2.42e-06	3.9e-05
ENSG00000156466	GDF6	8:96142333-96160806	0.010989	0.117828	-3.56677	2.3e-09	6.42e-08
ENSG00000185306	C12orf56	12:64264762-64391192	0.011498	0.088417	-3.12998	7.6e-11	2.65e-09
ENSG00000038295	TLL1	4:165873237-166104457	0.011576	0.148746	-3.13829	6.02e-09	1.57e-07
ENSG00000142494	SLC47A1	17:19495385-19579034	0.011617	0.049546	-2.2857	0.000164992	0.00174779
ENSG00000213085	CFAP45	1:159872364-159900165	0.011652	0.146812	-3.43384	2.55e-09	7.09e-08
ENSG00000117016	RIMS3	1:40620680-40665682	0.011666	0.037069	-1.87705	0.000342766	0.00327617
ENSG00000258875	AL135818.1	14:91242759-91252211	0.011735	0.077259	-3.4551	1.7e-05	0.000234923
ENSG00000143217	NECTIN4	1:161070998-161089558	0.012081	0.055444	-2.36423	0.000132743	0.00143031
ENSG00000108684	ASIC2	17:33013087-34174964	0.012298	0.173879	-2.78212	3.58e-10	1.14e-08
ENSG00000147642	SYBU	8:109573978-109691791	0.012327	0.345718	-4.00044	5.04e-12	2.09e-10
ENSG00000270066	AL356488.2	1:109100193-109100619	0.01234	53.8137	-10.1325	2.87e-38	1.57e-35
ENSG00000137709	POU2F3	11:120236640-120319945	0.012352	0.054329	-2.08767	0.000398109	0.00375747
ENSG00000179148	ALOXE3	17:8095900-8119047	0.012426	0.04979	-2.12561	0.000403008	0.00379895
ENSG00000285743	AL158210.1	10:6682513-6823789	0.01272	0.058294	-2.40767	1.63e-07	3.29e-06
ENSG00000272414	FAM47E-STBD1	4:76251721-76311129	0.013071	0.446664	-5.01083	8.41e-15	4.91e-13
ENSG00000258984	UBE2F-SCLY	2:237967014-238099412	0.013223	0.179827	-3.95286	2.03e-14	1.14e-12
ENSG00000285959	AL590556.3	1:21983606-22031223	0.013249	0.44687	-4.68053	5.97e-14	3.16e-12
ENSG00000249931	GOLGA8K	15:32392782-32403292	0.013255	0.100424	-3.05399	5.7e-05	0.000682352
ENSG00000263020	AL662899.2	6:31666102-31673546	0.013384	0.744388	-6.64439	2.41e-19	2.54e-17
ENSG00000057593	F7	13:113105788-113120681	0.013619	0.064913	-2.44948	0.000162828	0.00172851
ENSG00000286675	AC068700.2	8:78626775-78665982	0.013687	0.036324	-1.5866	0.00246668	0.0176517
ENSG00000132958	TPTE2	13:19422877-19536762	0.01372	0.072569	-1.64072	0.000504384	0.00466695
ENSG00000168032	ENTPD3	3:40387156-40428744	0.013993	0.044388	-1.81553	0.000564393	0.00505604
ENSG00000141338	ABCA8	17:68867289-68955392	0.014109	0.265252	-1.82072	0.000379058	0.00359908
ENSG00000160963	COL26A1	7:101362875-101559024	0.014171	0.045179	-1.87824	2.63e-05	0.000346705
ENSG00000188738	FSIP2	2:185738804-185833290	0.014196	0.001611	2.76321	9.46e-06	0.000137384
ENSG00000246082	NUDT16P1	3:131361898-131365122	0.014196	0.137496	-2.94822	0.000589	0.00523909
ENSG00000268173	AC007192.1	19:18153158-18178117	0.014259	0.050195	-2.01579	0.000382303	0.00362647
ENSG00000185345	PRKN	6:161347417-162727771	0.014655	0.362897	-2.73598	3.25e-08	7.45e-07
ENSG00000258938	AL162311.3	14:35819224-35826765	0.014769	0.05866	-2.03039	0.00612771	0.038111
ENSG00000174125	TLR1	4:38790677-38856817	0.014852	0.05895	-2.18471	3.82e-05	0.00048168
ENSG00000160097	FNDC5	1:32862268-32872482	0.014957	0.078891	-2.447	0.000315485	0.00303371
ENSG00000183801	OLFML1	11:7485388-7511377	0.015246	0.53512	-4.72034	8.4e-18	7.26e-16
ENSG00000231534	FBXO36-IT1	2:229942728-229945137	0.01539	0.133632	-3.12937	0.00159793	0.0123123
ENSG00000157542	KCNJ6	21:37607373-38121345	0.01554	0.054166	-2.01234	3.38e-06	5.39e-05
ENSG00000274554	AC083806.2	12:116945368-116966861	0.015639	0.584232	-3.1723	1.77e-08	4.25e-07
ENSG00000243738	RN7SL181P	9:121203159-121203435	0.015795	0.679597	-3.31923	0.00839028	0.0488925
ENSG00000266524	GDF10	10:47300197-47313577	0.015817	0.125187	-3.18869	1.45e-07	2.96e-06
ENSG00000136404	TM6SF1	15:83107407-83144854	0.016009	0.205851	-3.63326	7.72e-11	2.69e-09
ENSG00000198435	NRARP	9:137299631-137302271	0.016033	0.114284	-2.9784	0.00351516	0.0241618
ENSG00000234380	LINC01426	21:34745757-34784886	0.016098	0.315159	-3.71946	1.56e-11	6.06e-10
ENSG00000197181	PIWIL2	8:22275316-22357568	0.01616	0.045712	-1.69752	0.000735123	0.00641223
ENSG00000204962	PCDHA8	5:140841187-141012347	0.016186	0.096433	-2.7759	3.84e-09	1.03e-07
ENSG00000165695	AK8	9:132725578-132878777	0.016261	0.065179	-2.20651	2.63e-06	4.23e-05
ENSG00000132972	RNF17	13:24764169-24879921	0.016266	0.058279	-2.04738	1.2e-05	0.000171708
ENSG00000232553	CLK2P1	7:23585062-23586355	0.016361	0.231517	-3.89903	0.000884859	0.00738658
ENSG00000144847	IGSF11	3:118900557-119146068	0.016501	0.08251	-2.3192	2.63e-05	0.000346811
ENSG00000115919	KYNU	2:142877657-143055833	0.01662	0.293696	-1.6615	0.00103452	0.0085109
ENSG00000228853	NEGR1-IT1	1:71794232-71837012	0.016908	0.140599	-3.2322	8.88e-11	3.06e-09
ENSG00000123977	DAW1	2:227871054-227924344	0.017101	0.175288	-3.5276	7.71e-09	1.99e-07
ENSG00000145681	HAPLN1	5:83637805-83721613	0.017344	0.088049	-4.2941	4.77e-07	8.87e-06
ENSG00000198963	RORB	9:74497335-74693177	0.01744	0.003487	2.02216	0.000392948	0.00371541
ENSG00000078725	BRINP1	9:119153458-119369435	0.017579	0.063326	-2.74644	3.18e-05	0.00040649
ENSG00000256340	ABCC6P1	16:18571162-18598328	0.017731	0.084512	-2.27442	0.00151665	0.0117309
ENSG00000163406	SLC15A2	3:121894401-121944188	0.017841	0.053751	-1.7971	0.000460355	0.00429252
ENSG00000231829	AL157834.1	10:95109136-95168425	0.017896	0.209036	-3.11476	4.09e-09	1.1e-07
ENSG00000101082	SLA2	20:36612318-36646196	0.017993	0.057279	-1.87774	0.000214185	0.00220005
ENSG00000108001	EBF3	10:129835283-129963841	0.018485	0.105265	-2.71289	3.07e-09	8.39e-08
ENSG00000066735	KIF26A	14:104138723-104180894	0.018878	0.071907	-2.1225	1.68e-05	0.000232018
ENSG00000230189	AC008267.2	7:66427949-66453634	0.018928	0.002286	2.60281	0.00227587	0.0168589
ENSG00000236279	CLEC2L	7:139523685-139544985	0.019334	0.109776	-2.17746	0.00013211	0.00142451
ENSG00000286035	AC073840.1	4:83075957-83085600	0.019441	0.086754	-2.34067	0.000415552	0.00390375
ENSG00000271741	AC114490.2	1:34981533-35031741	0.019548	0.21202	-3.63017	1.11e-13	5.61e-12
ENSG00000187595	ZNF385C	17:42025576-42098479	0.019844	0.001641	3.20596	5.7e-05	0.000682352
XLOC_061443	XLOC_061443	2:93339065-93405439	0.019866	0.463942	-4.74136	2.41e-21	3.07e-19
ENSG00000285330	AC126283.2	4:109713916-109801999	0.019868	0.20245	-3.55634	6.51e-14	3.39e-12
ENSG00000169403	PTAFR	1:28147166-28193936	0.020072	0.048154	-1.45387	0.00278554	0.0196903
ENSG00000261279	ULK4P1	15:32406597-32434992	0.020115	0.261154	-4.2021	9.16e-13	4.22e-11
ENSG00000260517	AC009093.2	16:29139661-29216706	0.020367	0.002259	4.42869	1.05e-08	2.63e-07
ENSG00000135363	LMO2	11:33858576-33892076	0.020415	0.173532	-2.77882	0.000121298	0.0013183
ENSG00000101134	DOK5	20:54475597-54651171	0.020499	0.22935	-3.6874	4.02e-15	2.46e-13
ENSG00000164684	ZNF704	8:80628451-80874781	0.020603	0.007014	1.33692	0.00325154	0.022566
ENSG00000176160	HSF5	17:58420167-58488384	0.020685	0.000712	4.54038	3.42e-09	9.24e-08
ENSG00000167080	B4GALNT2	17:49132460-49176840	0.020713	0.069531	-4.06714	9.37e-10	2.78e-08
ENSG00000271989	AL139424.1	1:10429881-10430677	0.02072	0.382641	-3.97649	0.000575412	0.00513948
ENSG00000179314	WSCD1	17:6057807-6124427	0.021091	0.267451	-2.84117	2.1e-07	4.14e-06
ENSG00000241684	ADAMTS9-AS2	3:64684909-65053439	0.021493	0.178962	-2.68552	5.52e-09	1.46e-07
ENSG00000158258	CLSTN2	3:139935185-140577397	0.021511	0.284648	-3.93985	2.06e-17	1.64e-15
ENSG00000175426	PCSK1	5:96390333-96434143	0.021546	0.177678	-3.24663	2.9e-11	1.08e-09
ENSG00000143674	MAP3K21	1:233327724-233385148	0.021679	0.080301	-2.07786	1.73e-05	0.000238155
ENSG00000142623	PADI1	1:17205128-17246007	0.022019	0.228359	-3.49389	3.24e-12	1.4e-10
ENSG00000287820	AL050338.2	6:139938864-139991094	0.02216	0.033385	-1.39283	0.00760195	0.0449684
ENSG00000257252	AC124947.1	12:93316722-93377753	0.022164	0.081055	-2.57087	1.28e-07	2.62e-06
ENSG00000104213	PDGFRL	8:17576433-17644071	0.022227	0.527638	-4.75965	2.82e-21	3.58e-19
ENSG00000047936	ROS1	6:117288300-117425855	0.022419	0.087228	-2.16701	1.33e-06	2.27e-05
ENSG00000120949	TNFRSF8	1:12063303-12144207	0.022522	0.056671	-1.35409	0.00305737	0.0213959
ENSG00000240602	AADACP1	3:151770428-151784894	0.022612	0.10217	-2.37913	0.000187233	0.00196337
ENSG00000007516	BAIAP3	16:1333601-1349441	0.022884	0.128049	-1.78603	0.00648527	0.0401524
ENSG00000230537	AL158071.3	9:91104327-91213046	0.02351	0.012622	1.75628	0.00114544	0.00933927
ENSG00000250302	LINC01618	4:52712394-52866821	0.023803	0.641275	-4.94851	9.06e-19	8.83e-17
ENSG00000100678	SLC8A3	14:70044217-70189070	0.023818	0.104104	-2.29124	0.000521035	0.00470964
ENSG00000100181	TPTEP1	22:16601887-16698742	0.024162	0.12824	-1.58238	0.00183715	0.0139556
ENSG00000286237	ARMCX5-GPRASP2	X:102712495-102753530	0.024366	0.278494	-3.70318	3.63e-14	1.97e-12
ENSG00000285693	AP002381.2	11:72793624-72814054	0.024507	0.075387	-1.81553	0.000564393	0.00505604
ENSG00000179008	C14orf39	14:60396469-60515543	0.024542	0.075741	-1.98898	4.72e-05	0.000579558
ENSG00000249158	PCDHA11	5:140868183-141012344	0.024776	0.075893	-2.50163	4.64e-08	1.03e-06
ENSG00000287037	AC097709.1	4:73997562-74007682	0.024863	0.088484	-1.99587	0.00195502	0.0147284
XLOC_068432	XLOC_068432	21:33567458-33571974	0.024914	0.429093	-4.12817	8.76e-11	3.03e-09
ENSG00000025039	RRAGD	6:89364636-89412270	0.025086	0.006864	1.64465	0.00386348	0.0262743
ENSG00000286104	AC016629.3	19:58575445-58601316	0.025109	0.079617	-2.86092	1.17e-05	0.000167742
ENSG00000115252	PDE1A	2:182140036-182523192	0.025252	0.095057	-1.44586	0.00539474	0.0342019
ENSG00000134215	VAV3	1:107571161-107965180	0.025279	0.268174	-3.58422	6.33e-13	2.96e-11
ENSG00000258181	AC008083.2	12:47248124-47257539	0.025311	0.110493	-2.03575	0.00220539	0.0163852
ENSG00000186832	KRT16	17:41609778-41615899	0.025538	0.107638	-2.17731	0.00528628	0.0336559
ENSG00000153495	TEX29	13:111316184-111344249	0.025645	0.080431	-1.85162	0.000296368	0.00294265
ENSG00000273419	AC004877.1	7:149858400-149862492	0.025656	0.105162	-2.2336	0.00390492	0.0264774
ENSG00000273167	AL359736.1	13:23979700-24321031	0.025725	0.305188	-3.78161	2.81e-16	2.03e-14
ENSG00000262668	AJ003147.2	16:3188204-3224779	0.025779	0.701971	-2.70109	0.000211448	0.00217565
ENSG00000260433	LINC01917	18:53480825-53581107	0.025891	0.083603	-1.88894	0.000176544	0.0018597
XLOC_016811	XLOC_016811	11:66516764-66518256	0.025937	0.411906	-4.0126	4.01e-06	6.25e-05
ENSG00000100368	CSF2RB	22:36913628-36940439	0.026	0.086244	-1.90171	0.000174393	0.00183833
ENSG00000248187	AC078850.1	4:128567972-128570531	0.026089	0.165727	-2.54711	0.0016487	0.0126388
ENSG00000274642	AC244669.2	1:120197085-120319680	0.026202	0.697898	-5.17535	1.32e-24	2.27e-22
ENSG00000279504	AD001527.2	19:36114362-36115146	0.026254	1.03808	-5.33725	2.21e-08	5.2e-07
ENSG00000074370	ATP2A3	17:3923870-3964464	0.026321	0.182489	-2.70809	4.52e-08	1.01e-06
ENSG00000232082	RPS6KA2-IT1	6:166460663-166465383	0.026593	0.150979	-2.69919	0.000106371	0.00118998
ENSG00000003987	MTMR7	8:17296794-17413528	0.026643	0.069539	-1.59416	0.00217445	0.0161872
ENSG00000273024	INTS4P2	7:65647823-65718688	0.026789	0.065695	-1.50272	0.000941529	0.00781417
ENSG00000167306	MYO5B	18:49822789-50195147	0.026967	0.005545	2.67747	1.01e-08	2.54e-07
ENSG00000123560	PLP1	X:103773718-103792619	0.027038	0.212179	-2.79621	4.98e-05	0.000602193
ENSG00000152779	SLC16A12	10:89430299-89556641	0.027258	0.002444	3.22412	2.61e-09	7.24e-08
ENSG00000246331	AC010198.1	12:30755074-30780739	0.027282	0.097844	-2.01961	6.01e-05	0.000716835
ENSG00000231840	AC073342.1	7:143255264-143287997	0.027371	0.276413	-2.94822	0.000589	0.00523909
ENSG00000170775	GPR37	7:124745997-124765627	0.027565	0.244837	-3.33553	6.66e-11	2.36e-09
ENSG00000183196	CHST6	16:75472052-75495445	0.027672	0.106158	-2.08339	0.000112314	0.00124951
ENSG00000256576	LINC02361	12:132186735-132189695	0.027677	0.226581	-3.16608	2.41e-05	0.000319907
ENSG00000286577	AC117528.1	5:94111720-94176029	0.027812	0.009001	1.39471	0.00602056	0.0376622
ENSG00000243319	FGF14-IT1	13:102292327-102394519	0.0279	0.004859	2.27639	1.19e-05	0.000170082
ENSG00000167311	ART5	11:3638503-3642316	0.028153	0.155506	-2.53182	0.000660977	0.00581409
ENSG00000233593	LINC02609	1:90769086-90851658	0.028209	0.07918	-2.70852	0.00237037	0.0173922
ENSG00000279175	AL033543.1	22:44102779-44116232	0.028304	0.00245	3.2065	0.00159793	0.0123123
ENSG00000213514	AL731556.1	10:77730766-77734769	0.028335	0.116017	-2.08261	0.00462106	0.0299395
ENSG00000280778	AC243547.3	1:145927258-145977811	0.028435	0.779631	-2.78973	4.24e-09	1.13e-07
ENSG00000166206	GABRB3	15:26543546-26939539	0.028471	0.162298	-2.32867	1.21e-05	0.000173316
ENSG00000091129	NRCAM	7:108147623-108456717	0.028503	0.136048	-2.46826	2.25e-08	5.31e-07
ENSG00000263717	AC079336.1	17:32512869-32519350	0.02868	0.16017	-2.65028	3.61e-05	0.000458419
ENSG00000110675	ELMOD1	11:107591091-107666779	0.028853	0.157086	-1.97358	0.0032271	0.0224119
ENSG00000143061	IGSF3	1:116574399-116667755	0.028899	0.098361	-1.97186	1.04e-05	0.000149684
ENSG00000260391	AC022336.2	3:124723788-124726325	0.029186	0.18554	-2.65351	0.000872039	0.00730181
ENSG00000271605	MILR1	17:64449037-64468643	0.029242	0.074928	-1.54677	0.00494375	0.0318793
ENSG00000254413	CHKB-CPT1B	22:50568869-50582965	0.02933	0.348422	-4.5318	4.15e-15	2.54e-13
ENSG00000253633	AP002852.1	8:102528740-102539943	0.0295	0.134132	-2.28779	0.00288962	0.0203353
ENSG00000102854	MSLN	16:760734-768865	0.029577	0.250066	-3.17691	8.21e-08	1.73e-06
ENSG00000273143	AL355512.1	10:110428840-110496590	0.029632	0.293909	-3.07888	1.29e-07	2.63e-06
ENSG00000164181	ELOVL7	5:60751791-60844274	0.029732	0.337744	-3.71075	2.82e-15	1.78e-13
ENSG00000255587	RAB44	6:36697826-36733184	0.029825	0.003764	2.74196	4.24e-05	0.000530053
ENSG00000204965	PCDHA5	5:140821604-141012347	0.029836	0.007918	1.69155	0.000437125	0.00409111
ENSG00000172247	C1QTNF4	11:47589667-47594411	0.029866	0.142827	-2.41234	0.000315485	0.00303371
ENSG00000185352	HS6ST3	13:96090839-96839562	0.029932	0.004756	2.43905	4.24e-08	9.47e-07
ENSG00000168280	KIF5C	2:148875227-149026759	0.030018	0.004837	2.3798	4.61e-06	7.15e-05
ENSG00000148200	NR6A1	9:124517275-124771311	0.030166	0.009522	1.44506	0.0010716	0.0087944
ENSG00000179133	C10orf67	10:23201916-23344845	0.030255	0.071502	-1.44968	0.00205722	0.0154174
ENSG00000163568	AIM2	1:159062484-159147096	0.030375	0.096516	-1.8277	0.00512978	0.0328749
ENSG00000080511	RDH8	19:10013249-10022279	0.030416	0.565095	-3.78365	4.01e-11	1.47e-09
ENSG00000286695	AC026316.5	3:170691997-170736061	0.030509	0.103974	-2.01491	2.2e-05	0.00029286
ENSG00000134317	GRHL1	2:9951693-10002277	0.030513	0.21665	-3.04358	1.68e-08	4.04e-07
ENSG00000253973	AC079296.1	11:9004093-9067776	0.030701	0.008209	1.59833	0.00305571	0.0213892
ENSG00000273432	AC004951.4	7:43951910-44019151	0.031169	0.098493	-1.8735	3.28e-05	0.000418933
ENSG00000255723	AC108516.2	4:87317170-87345210	0.031338	0.067917	-1.32018	0.00743696	0.0441571
ENSG00000185565	LSAMP	3:115802363-117139389	0.031418	0.183481	-2.67143	9.88e-10	2.92e-08
ENSG00000116690	PRG4	1:186296279-186314562	0.031693	0.002356	3.28523	0.000154712	0.00164409
ENSG00000285875	AL035446.2	6:140561687-140898381	0.031772	0.318611	-3.31158	3.85e-09	1.04e-07
ENSG00000154864	PIEZO2	18:10666483-11148762	0.031829	0.003461	2.97166	3.64e-10	1.15e-08
ENSG00000114378	HYAL1	3:50299890-50312381	0.031845	0.086194	-1.57535	0.00823221	0.0480922
ENSG00000260314	MRC1	10:17809348-17911164	0.031874	0.006397	2.09563	2.03e-05	0.000271387
ENSG00000169129	AFAP1L2	10:114294824-114404756	0.032045	0.274155	-2.01959	6.94e-06	0.00010357
ENSG00000046889	PREX2	8:67952046-68237032	0.032118	0.006215	2.01716	9.49e-06	0.000137824
ENSG00000005108	THSD7A	7:11370365-11832198	0.032609	0.002711	3.36665	1.39e-12	6.23e-11
ENSG00000066056	TIE1	1:43300982-43323108	0.032629	0.195407	-1.84135	0.00387003	0.026301
ENSG00000283663	AC008687.8	19:49047638-49065076	0.032871	0.23484	-3.25978	7.42e-10	2.25e-08
ENSG00000205403	CFI	4:109740694-109802179	0.032894	0.888321	-3.86903	3.61e-15	2.24e-13
ENSG00000241644	INMT	7:30697985-30757602	0.033093	0.170611	-2.57074	7.03e-08	1.51e-06
ENSG00000228549	BX284668.2	1:16870945-16883659	0.033605	0.000405	3.95224	0.000884859	0.00738658
ENSG00000258766	DIO2-AS1	14:80211419-80455469	0.03395	0.009615	1.60245	0.000296382	0.00294265
ENSG00000286177	AC011462.5	19:41307258-41319694	0.034139	0.570928	-4.25242	1.31e-15	8.66e-14
ENSG00000214212	C19orf38	19:10836575-10869790	0.034994	0.138341	-1.99969	3.69e-05	0.00046693
ENSG00000086570	FAT2	5:151504093-151568944	0.035018	0.005276	1.65026	0.00321507	0.0223503
ENSG00000171798	KNDC1	10:133160219-133226412	0.035541	0.152132	-1.77919	0.000178206	0.00187262
ENSG00000284116	AL772307.1	9:39983793-40106611	0.035608	0.087019	-1.50093	0.00055333	0.00497469
ENSG00000249240	AC069368.1	15:64841883-64930920	0.035944	0.098322	-1.66184	0.000171576	0.00181117
ENSG00000272921	AC005832.4	12:4604944-4662643	0.036042	0.127242	-2.02289	7.4e-06	0.00011033
ENSG00000266373	AP002472.1	18:3580169-3580754	0.036128	0.323252	-3.31923	0.00839028	0.0488925
ENSG00000140600	SH3GL3	15:83447228-83618743	0.03619	0.065589	-1.80397	0.000357944	0.00340612
ENSG00000144821	MYH15	3:108380369-108529322	0.036231	0.004684	2.70497	3.65e-08	8.33e-07
ENSG00000115221	ITGB6	2:160099667-160200313	0.036433	0.159017	-2.33957	1.76e-07	3.48e-06
ENSG00000166035	LIPC	15:58410569-58569844	0.03664	0.12447	-2.00092	6.13e-06	9.22e-05
ENSG00000225655	BX255923.1	9:41073710-41076392	0.036749	0.17029	-2.34001	0.00214237	0.0159721
ENSG00000239801	DENND6A-AS1	3:57628810-57654918	0.036818	0.180769	-2.48985	2.21e-07	4.34e-06
ENSG00000251485	AC068134.3	2:232343116-232343903	0.037058	0.535587	-3.50573	0.000167283	0.00176957
ENSG00000143257	NR1I3	1:161229666-161238302	0.037568	0.155925	-2.22535	0.00111107	0.00908361
ENSG00000215548	FRG1JP	9:63832127-63859641	0.037753	0.167292	-2.33348	9.5e-07	1.67e-05
ENSG00000233013	FAM157B	9:138217068-138253217	0.037761	0.4347	-3.73365	1.67e-14	9.55e-13
ENSG00000039600	SOX30	5:157625679-157671480	0.038778	0.010245	1.66207	0.00183044	0.0139081
XLOC_055747	XLOC_055747	2:46675789-46681422	0.038852	0.359746	-3.32742	1.75e-08	4.21e-07
ENSG00000236345	SCAT8	6:63806836-63822642	0.03889	0.184912	-2.41345	1.53e-06	2.59e-05
ENSG00000242474	AC093627.5	7:135853-149527	0.039293	0.372143	-4.01616	2.52e-11	9.48e-10
ENSG00000135472	FAIM2	12:49866896-49904217	0.039527	0.259353	-2.83608	3.69e-09	9.94e-08
ENSG00000275004	ZNF280B	22:22484421-22508742	0.039559	0.270341	-2.96626	8.05e-10	2.43e-08
XLOC_114696	XLOC_114696	9:130722142-130804752	0.039654	0.43246	-3.65817	4.55e-15	2.74e-13
ENSG00000174808	BTC	4:74744759-74794523	0.039794	0.012678	1.42149	0.00437075	0.0285883
ENSG00000160161	CILP2	19:19538248-19546659	0.039869	0.233825	-2.70692	1.58e-06	2.67e-05
ENSG00000077616	NAALAD2	11:90131515-90192894	0.039991	0.05391	-1.41072	0.00678005	0.0417886
ENSG00000282936	AC004706.3	17:6628619-6640456	0.040268	0.003125	3.00277	0.000829981	0.00712389
ENSG00000165078	CPA6	8:67422038-67746385	0.040326	0.142809	-2.03664	2.45e-06	3.96e-05
ENSG00000002745	WNT16	7:121325367-121341104	0.040326	0.148994	-2.07002	4.91e-05	0.00059455
ENSG00000254192	AC011365.2	5:168654513-168667761	0.040948	0.127346	-1.83507	0.000425695	0.00399032
ENSG00000173698	ADGRG2	X:18989307-19122637	0.041	0.007387	2.23603	1.57e-05	0.000218251
ENSG00000226102	SEPT7P3	7:35946294-35972587	0.041185	0.00316	3.4627	1.56e-06	2.65e-05
ENSG00000286239	AC093884.1	2:223757258-223945299	0.041482	1.21398	-5.0827	3.85e-25	7.11e-23
ENSG00000171840	NINJ2	12:564296-663779	0.041578	0.201327	-2.3971	0.000273264	0.00273691
ENSG00000173825	TIGD3	11:65354751-65357613	0.041758	0.173929	-2.1817	0.002639	0.0187424
ENSG00000174384	PMS2P6	7:73093657-73105389	0.04219	0.104426	-1.48232	0.00605602	0.0378213
ENSG00000283440	LINC01260	20:44656451-44663498	0.0423	0.199597	-2.35825	3.74e-05	0.000473104
ENSG00000144668	ITGA9	3:37452115-37823507	0.042558	0.004265	3.0959	3.13e-11	1.16e-09
ENSG00000147862	NFIB	9:14081843-14398983	0.043124	0.130017	-1.99162	1.33e-05	0.000186843
ENSG00000159261	CLDN14	21:36460621-36576569	0.043607	0.471309	-3.00868	2.94e-11	1.09e-09
ENSG00000104059	FAM189A1	15:29120254-29570723	0.043917	0.180033	-2.24766	2.07e-07	4.09e-06
ENSG00000113361	CDH6	5:31193686-31329146	0.044193	0.125925	-1.49092	0.000609198	0.00540917
ENSG00000184985	SORCS2	4:7192538-7742836	0.044347	0.14687	-1.94039	7.69e-06	0.000114259
ENSG00000140519	RHCG	15:89471398-89496589	0.044837	0.225261	-3.48893	4.16e-11	1.52e-09
ENSG00000273084	AC092171.5	7:5428731-5429672	0.044949	0.540839	-3.75832	2.88e-05	0.000377224
ENSG00000154478	GPR26	10:123666355-123694607	0.045025	0.148572	-1.91504	4.59e-05	0.000570553
ENSG00000103426	CORO7-PAM16	16:4340249-4425705	0.045189	0.255693	-1.72902	0.000109237	0.00122024
ENSG00000250644	AC068580.4	11:1734821-1763954	0.045615	0.199187	-3.13297	1.01e-09	2.98e-08
ENSG00000155307	SAMSN1	21:14485228-14658821	0.045902	0.012095	1.68831	0.000585831	0.00522203
ENSG00000278438	MIR7849	4:146293979-146521810	0.045903	0.393957	-3.27897	2.64e-08	6.18e-07
ENSG00000162444	RBP7	1:9997206-10016021	0.046391	0.152285	-1.9046	9.59e-05	0.00107841
ENSG00000230667	SETSIP	1:92074533-92075441	0.046426	0.40284	-3.26602	0.000739506	0.00644
ENSG00000186453	FAM228A	2:24175053-24200849	0.04666	0.118635	-1.54587	0.00143949	0.0111858
ENSG00000277893	SRD5A2	2:31522480-31580938	0.046818	0.345687	-3.08976	1.77e-11	6.76e-10
ENSG00000150627	WDR17	4:176065834-176182818	0.046845	0.000251	4.53362	3.37e-05	0.000428511
ENSG00000249306	LINC01411	5:174336295-174532457	0.047118	0.10116	-1.30373	0.00536997	0.0341
ENSG00000271978	AL359643.2	6:5031756-5054423	0.047161	0.010105	1.97304	0.00085276	0.00720874
ENSG00000214776	AC092821.1	12:9480608-9576275	0.047872	0.001994	4.26265	5.57e-12	2.29e-10
ENSG00000285681	AC091576.1	18:60329190-60540205	0.048402	0.015896	1.38622	0.00147363	0.0114305
ENSG00000206073	SERPINB4	18:63637259-63644298	0.048419	0.220518	-2.19438	0.000204205	0.00210976
ENSG00000227308	AC009502.1	2:219685381-219917822	0.048539	0.450647	-3.02693	7.2e-06	0.00010733
ENSG00000171368	TPPP	5:659862-693352	0.048652	0.014064	1.52252	0.00413748	0.0274275
ENSG00000242550	SERPINB10	18:63897174-63936111	0.049121	0.44042	-3.06738	6.24e-11	2.22e-09
XLOC_065506	XLOC_065506	20:51346025-51436538	0.049121	0.488929	-3.52217	2.16e-14	1.21e-12
XLOC_061431	XLOC_061431	2:93102543-93192606	0.049399	0.685712	-4.00295	1.7e-17	1.37e-15
ENSG00000138696	BMPR1B	4:94757968-95158448	0.049438	0.277207	-2.69073	2.31e-08	5.44e-07
XLOC_026673	XLOC_026673	12:76758040-76759645	0.04944	0.419898	-3.20159	1.82e-05	0.000250073
ENSG00000123119	NECAB1	8:90791741-90959393	0.049479	0.013324	1.6788	0.000203459	0.00210351
ENSG00000198106	AC025279.1	16:29291220-29372110	0.04982	0.001745	4.50563	2.42e-14	1.35e-12
ENSG00000159374	M1AP	2:74557883-74648338	0.049951	0.013227	1.68491	0.000333883	0.00320143
ENSG00000064201	TSPAN32	11:2301997-2318200	0.050641	0.010082	2.09416	0.00813533	0.0476186
ENSG00000161921	CXCL16	17:4733533-4739928	0.050657	0.429771	-2.05421	0.000684293	0.0060069
ENSG00000101188	NTSR1	20:62708836-62762771	0.050678	0.118006	-1.42921	0.00161145	0.0123942
ENSG00000165646	SLC18A2	10:117241093-117279430	0.050742	0.008154	2.38559	1.23e-05	0.00017515
ENSG00000225945	AL121574.1	6:37815777-37819426	0.05126	0.255702	-3.1445	8.67e-06	0.00012661
ENSG00000001561	ENPP4	6:46129989-46146688	0.051819	0.13896	-1.6302	0.000899157	0.00749347
ENSG00000263895	AC100778.1	18:49431744-49447420	0.05229	0.001689	4.31683	1.16e-06	2e-05
ENSG00000140379	BCL2A1	15:79960892-79971196	0.052339	0.127931	-1.44331	0.00706865	0.0431184
ENSG00000141979	AC008764.1	19:16479067-16628204	0.052597	0.015535	1.54378	0.000490393	0.00455428
ENSG00000171189	GRIK1	21:29536933-29940033	0.052673	0.012314	1.81824	3.35e-05	0.000427118
ENSG00000179455	MKRN3	15:23565674-23630075	0.05268	0.213422	-1.85496	0.00105529	0.00866758
ENSG00000288068	AC027088.5	15:68985795-68998679	0.052835	0.008394	2.33363	0.0014361	0.0111694
ENSG00000253317	AC078906.1	8:72196334-72202269	0.05306	0.254605	-2.45764	1.53e-05	0.000212032
ENSG00000255133	AC113192.2	11:33813873-33822378	0.053094	0.168706	-1.84325	0.000596735	0.00530476
ENSG00000129951	PLPPR3	19:812488-821977	0.053098	0.426484	-2.67266	4.55e-07	8.51e-06
ENSG00000154548	SRSF12	6:89095959-89118071	0.053395	0.037488	-1.79581	0.00749892	0.0444637
ENSG00000253406	AC012613.2	5:149216523-149276805	0.053604	0.012305	1.88042	0.000110795	0.00123489
ENSG00000287738	AL359764.3	1:241453751-241484995	0.053664	0.005993	2.84149	1.17e-06	2.01e-05
ENSG00000144410	CPO	2:206939554-206969474	0.053858	0.013632	1.73561	0.0012408	0.00999503
ENSG00000113600	C9	5:39284140-39424868	0.054431	0.138262	-1.55726	0.000517167	0.00467977
ENSG00000256292	LINC02376	12:127274265-127284328	0.054544	0.191145	-2.02212	8.79e-05	0.000994047
ENSG00000189269	DRICH1	22:23608452-23632321	0.054703	0.008975	2.3601	6.37e-05	0.000756937
ENSG00000286657	AC008453.2	5:150621007-150648508	0.054898	0.347997	-2.81412	1.24e-06	2.12e-05
ENSG00000163012	ZSWIM2	2:186827835-186849208	0.055252	0.117814	-1.3068	0.00775915	0.0457904
ENSG00000138161	CUZD1	10:122832158-122846175	0.05548	0.165833	-2.40482	1.18e-05	0.00016979
ENSG00000168918	INPP5D	2:233059967-233207903	0.055785	0.047578	3.71709	4.5e-11	1.62e-09
ENSG00000284671	AC009093.9	16:29075022-29104162	0.056018	0.544853	-3.47883	2.36e-13	1.15e-11
ENSG00000260371	AC026464.3	16:69335091-69356306	0.056284	1.36226	-4.79362	1.63e-21	2.11e-19
ENSG00000138028	CGREF1	2:27098889-27119128	0.05629	0.384516	-2.97495	2.68e-08	6.26e-07
ENSG00000101542	CDH20	18:61333430-61555779	0.057056	0.002692	3.95224	0.000884859	0.00738658
ENSG00000058404	CAMK2B	7:44217150-44334577	0.057287	0.081208	-3.53763	1.47e-09	4.26e-08
ENSG00000261652	C15orf65	15:55408548-55418764	0.058083	0.322978	-2.65437	1.87e-06	3.1e-05
ENSG00000223989	AL357140.1	1:9848318-9850154	0.058124	0.247296	-2.03039	0.00612771	0.038111
ENSG00000282840	AC004554.2	X:11668401-11757718	0.058164	0.008707	2.50256	2.19e-07	4.31e-06
ENSG00000170454	KRT75	12:52424070-52434371	0.058538	0.141233	-1.46324	0.00444838	0.0290205
ENSG00000143631	FLG	1:152302175-152325203	0.058568	0.002639	4.07444	2.89e-08	6.72e-07
ENSG00000178882	RFLNA	12:123973241-124316024	0.058569	0.393216	-4.63281	5.73e-19	5.68e-17
ENSG00000232194	Z99943.1	1:167820406-167821224	0.058972	0.440045	-2.70852	0.00237037	0.0173922
ENSG00000238117	AP000844.2	11:131877680-131897108	0.059359	0.198246	-1.94388	4.36e-05	0.000543422
ENSG00000129910	CDH15	16:89171767-89195492	0.05949	0.212417	-2.01804	3.33e-05	0.000424653
ENSG00000269235	ZNF350-AS1	19:51949134-51981367	0.059766	0.014746	1.76994	0.000922377	0.00767425
ENSG00000260905	AC009021.1	16:22612543-22613483	0.059844	0.322455	-2.49835	0.00696616	0.0427346
ENSG00000088538	DOCK3	3:50674927-51384198	0.059914	0.019043	1.43827	0.000668442	0.0058746
ENSG00000244560	AC004890.2	7:149285281-149297312	0.059925	0.674911	-2.95716	3.29e-08	7.55e-07
ENSG00000147676	MAL2	8:119165034-119245673	0.059932	0.213637	-2.0245	3.65e-05	0.00046284
ENSG00000232117	LINC00384	13:30151886-30159621	0.060469	0.004909	3.00277	0.000829981	0.00712389
ENSG00000101049	SGK2	20:43558968-43588237	0.061062	0.062077	1.80723	0.00398079	0.0269323
ENSG00000081051	AFP	4:73431138-73456174	0.0611	0.372474	-2.8546	1.35e-06	2.3e-05
ENSG00000225187	AC073283.1	2:47067822-47071204	0.061238	0.354672	-2.71548	1.33e-05	0.000186843
ENSG00000254044	AC034154.1	4:97334635-97633823	0.061277	0.016777	1.63061	0.00205968	0.0154319
ENSG00000271698	AC233992.2	8:144353228-144355609	0.061476	0.275694	-2.37683	0.000404469	0.00380795
ENSG00000256950	AC069503.2	12:121888809-121921470	0.062222	0.322259	-2.5164	2.12e-06	3.5e-05
ENSG00000257711	AC079385.2	12:106678583-106684707	0.062248	0.008246	2.56931	0.00696616	0.0427346
ENSG00000135423	GLS2	12:56470944-56488414	0.062429	0.00702	3.93964	2.06e-05	0.000274441
ENSG00000258183	LINC02392	12:90280894-90300974	0.062438	0.161348	-2.34001	0.00214237	0.0159721
XLOC_096247	XLOC_096247	6:169169336-169170755	0.062598	0.331334	-2.34001	0.00214237	0.0159721
ENSG00000255621	AC023790.2	12:13000420-13040679	0.062855	0.016452	2.11192	7e-05	0.000824593
ENSG00000274967	RF00019	3:53288065-53290803	0.06327	0.72491	-3.69849	5.5e-08	1.22e-06
ENSG00000005102	MEOX1	17:43640389-43661922	0.063339	0.733655	-3.60546	5.87e-14	3.12e-12
XLOC_001894	XLOC_001894	1:85169106-85190211	0.063597	0.244624	-2.14208	4.53e-06	7.02e-05
ENSG00000280119	AC093642.2	2:242001209-242006013	0.063623	0.007	2.94537	0.0052473	0.0334856
ENSG00000074966	TXK	4:48066393-48134250	0.063963	0.007537	2.84591	3.87e-08	8.82e-07
ENSG00000256980	KHDC1L	6:73223544-73225770	0.06398	0.285479	-2.11873	0.00716778	0.0431184
ENSG00000163273	NPPC	2:231921809-231926396	0.064326	0.417754	-3.23128	9.18e-08	1.93e-06
ENSG00000255326	AP001922.5	11:75583196-75594665	0.064391	0.394398	-2.82002	1.35e-08	3.32e-07
ENSG00000261045	LINC02129	16:27158451-27177028	0.064399	0.303106	-2.43884	3.38e-07	6.43e-06
ENSG00000255197	AC090559.1	11:47381509-47409369	0.064665	0.349601	-2.45017	7.13e-07	1.28e-05
ENSG00000274292	AC084018.2	12:121800797-121803403	0.064696	0.201046	-1.86647	0.00591186	0.0370438
ENSG00000254409	AC087521.3	11:43921059-44001157	0.065104	0.018877	1.56256	0.00141326	0.0111694
ENSG00000262560	AC018512.1	15:43772617-43799133	0.065307	0.252356	-2.90301	1.05e-08	2.61e-07
ENSG00000226942	IL9RP3	16:29336-38321	0.06541	0.010753	2.31553	0.002639	0.0187424
ENSG00000105851	PIK3CG	7:106865278-106908980	0.066022	0.004765	3.43727	6.51e-09	1.7e-07
ENSG00000188305	PEAK3	19:2274631-2282175	0.066056	0.013075	2.09416	0.00813533	0.0476186
ENSG00000175728	C11orf44	11:130672956-130717352	0.066279	0.009483	2.53047	1.2e-06	2.06e-05
ENSG00000286677	AP006545.3	8:38082122-38099288	0.066455	0.00708	2.85274	1.78e-05	0.000244925
ENSG00000172020	GAP43	3:115623324-115721490	0.066895	0.208668	-1.85332	1.9e-05	0.000259594
ENSG00000257429	AC074031.1	12:80583683-80593701	0.066917	0.005041	3.07714	0.000137915	0.00148021
ENSG00000249602	AL589765.4	1:151763384-151769501	0.067139	0.009686	2.40229	0.00607288	0.0378559
ENSG00000248587	GDNF-AS1	5:37811589-37953827	0.067191	0.316919	-2.27867	6.17e-06	9.26e-05
ENSG00000258451	AL163636.1	14:20693480-20707120	0.067518	0.174132	-1.56979	0.00122296	0.00986196
ENSG00000275625	RF02123	X:74281702-74292587	0.067547	0.402069	-3.75101	4.43e-12	1.87e-10
ENSG00000047662	FAM184B	4:17629306-17781512	0.068216	0.010023	2.548	2.98e-08	6.88e-07
ENSG00000171772	SYCE1	10:133553901-133569835	0.068232	0.393643	-3.37648	1.76e-09	5.01e-08
ENSG00000175920	DOK7	4:3463306-3501473	0.0686	0.013108	2.08813	0.000206725	0.00213288
ENSG00000080007	DDX43	6:73394828-73417566	0.068676	0.208797	-1.81398	0.000131034	0.00141443
ENSG00000139269	INHBE	12:57452323-57459280	0.068792	0.320907	-2.38116	2.25e-05	0.000298389
ENSG00000118276	B4GALT6	18:31622247-31685836	0.068928	0.25297	-2.02789	4.15e-06	6.46e-05
ENSG00000132470	ITGB4	17:75721328-75757818	0.06905	0.12943	-3.12991	2.88e-08	6.71e-07
ENSG00000169583	CLIC3	9:136994635-136996803	0.069546	0.761609	-3.46182	4.11e-08	9.22e-07
ENSG00000259687	LINC01220	14:75294404-75298109	0.069909	0.347971	-2.54711	0.0016487	0.0126388
ENSG00000274512	TBC1D3L	17:37977972-37989048	0.069943	0.170502	-1.50448	0.00307781	0.021524
ENSG00000189143	CLDN4	7:73799542-73832693	0.070763	0.792184	-3.66941	1.49e-13	7.38e-12
ENSG00000075461	CACNG4	17:66964707-67033398	0.070866	0.009356	2.67396	5.12e-08	1.14e-06
ENSG00000246363	LINC02458	12:89010681-89309566	0.070959	0.16526	-1.40189	0.000869676	0.00728819
ENSG00000183423	LRIT3	4:109848202-109872315	0.071445	0.01679	1.89219	0.000470989	0.00438488
ENSG00000162878	PKDCC	2:42048021-42058517	0.071495	0.303831	-1.85336	0.00111032	0.00907996
ENSG00000101210	EEF1A2	20:63488014-63499185	0.071645	0.136998	-2.01094	0.000543898	0.00489573
ENSG00000173838	2025-03-10	17:62701314-62808344	0.071657	0.086525	-1.86819	0.00406065	0.0273987
ENSG00000272980	Z94721.2	6:166999405-167139141	0.072272	0.006334	3.28769	1.1e-11	4.33e-10
ENSG00000187955	COL14A1	8:120059780-120373573	0.072381	2.38262	-4.94965	4.31e-24	6.8e-22
XLOC_053915	XLOC_053915	19:38388723-38390427	0.072632	0.621285	-3.24883	9.44e-07	1.66e-05
ENSG00000240758	AC010655.2	7:128455937-128469197	0.072841	0.005895	3.28625	6.75e-06	0.000100925
ENSG00000227159	DDX11L16	X:156022743-156027877	0.07308	0.201331	-1.6598	0.00351463	0.0241618
ENSG00000273415	AP000904.1	11:128095758-128183671	0.073336	0.020021	1.6533	0.000759964	0.00659431
ENSG00000183091	NEB	2:151485336-151734487	0.073637	0.000416	3.67434	5.24e-08	1.16e-06
ENSG00000286186	AC018445.5	18:79451046-79465843	0.073768	0.011272	1.99147	0.00202491	0.0152055
ENSG00000100276	RASL10A	22:29312933-29319679	0.073853	0.35455	-1.83706	0.0010055	0.00830617
ENSG00000167355	OR51B5	11:5303444-5505652	0.073978	0.001793	4.53362	3.37e-05	0.000428511
ENSG00000203943	SAMD13	1:84298366-84389957	0.074232	0.436229	-3.05214	1.36e-10	4.57e-09
ENSG00000162105	SHANK2	11:70467856-71252577	0.074305	0.301267	-1.55787	0.00109236	0.00894767
XLOC_056756	XLOC_056756	2:94208916-94212030	0.074476	0.341116	-2.40994	9.18e-05	0.00103468
ENSG00000227954	TARID	6:133502252-133892802	0.074674	0.022689	1.49999	0.000694453	0.00608722
ENSG00000225675	LINC01771	1:53328233-53336509	0.074678	0.355737	-2.42993	1.28e-06	2.19e-05
XLOC_024565	XLOC_024565	12:114421925-114427484	0.074678	0.533704	-3.02019	1.28e-08	3.14e-07
ENSG00000270804	AC010326.4	19:57867885-57868834	0.075113	2.8459	-5.09808	3.75e-14	2.04e-12
ENSG00000205930	C21orf62-AS1	21:32772100-32955437	0.075217	0.020069	2.13564	0.000414119	0.00389151
ENSG00000267459	AC006116.7	19:56377037-56377792	0.075238	0.948057	-3.6712	3.89e-06	6.07e-05
ENSG00000271579	AC078880.3	12:115299588-115300708	0.075292	0.323456	-2.30741	0.00607288	0.0378559
ENSG00000229238	PPP1R12BP1	Y:26277923-26354418	0.075342	0.020129	1.68571	0.000209266	0.00215761
ENSG00000166578	IQCD	12:113195441-113221094	0.075895	0.020953	1.69672	0.0023991	0.0174535
ENSG00000128298	BAIAP2L2	22:38084900-38110684	0.076908	0.512036	-1.96997	1.39e-05	0.000194577
ENSG00000158315	RHBDL2	1:38885807-38941830	0.077299	0.028981	1.36991	0.00353083	0.0242585
ENSG00000215866	LINC01356	1:112820170-112867371	0.077378	0.166299	-2.19438	0.000204205	0.00210976
ENSG00000164161	HHIP	4:144646156-144745271	0.077384	0.21373	-1.34178	0.00284854	0.0200744
ENSG00000286423	AC004817.5	14:71179053-71243841	0.077796	0.287725	-2.09515	3.18e-06	5.09e-05
ENSG00000151892	GFRA1	10:116056925-116273467	0.078151	0.569672	-3.07859	5.4e-12	2.23e-10
ENSG00000232480	TGFB2-AS1	1:218344196-218346162	0.078708	0.270101	-2.54711	0.0016487	0.0126388
ENSG00000141668	CBLN2	18:72536680-72638521	0.078749	0.341112	-2.25861	0.000169373	0.00178916
ENSG00000233695	GAS6-AS1	13:113815630-113845744	0.078845	0.002346	4.40452	8.52e-11	2.96e-09
XLOC_073136	XLOC_073136	3:130047213-130059229	0.07907	1.28398	-4.22894	2.19e-17	1.74e-15
ENSG00000242338	BMS1P4	10:73715843-73730469	0.079075	0.189349	-1.63477	0.00147529	0.0114404
ENSG00000233360	Z83844.2	22:37639716-37658377	0.07934	0.200811	-1.48711	0.00252827	0.0180453
ENSG00000181322	NME9	3:138241851-138329886	0.079502	0.386349	-2.26168	9.12e-06	0.000132726
XLOC_029795	XLOC_029795	13:49235023-49247837	0.079507	0.440644	-2.65672	2.71e-08	6.34e-07
XLOC_087972	XLOC_087972	5:148869329-148871152	0.07963	0.422941	-2.57786	0.000118807	0.00131104
ENSG00000261260	AC106736.1	16:71285744-71309963	0.08047	0.520011	-3.18289	1.42e-09	4.13e-08
ENSG00000232811	AL360270.1	1:110943467-110964649	0.080713	0.35159	-2.18471	3.82e-05	0.00048168
ENSG00000009790	TRAF3IP3	1:209756032-209784487	0.080765	0.221907	-1.69396	0.00277684	0.0196334
ENSG00000162551	ALPL	1:21509397-21578410	0.080823	0.32789	-2.11613	3.03e-06	4.85e-05
ENSG00000236591	AL357992.1	6:149021338-149234678	0.080905	1.23424	-3.90326	6.02e-09	1.57e-07
ENSG00000283352	AL021368.4	6:57919912-57961501	0.081298	0.369703	-1.8414	0.000262593	0.00264145
ENSG00000228010	AC073343.2	7:6663974-6708901	0.081443	0.355918	-2.72054	7.52e-08	1.62e-06
ENSG00000166816	LDHD	16:75111860-75116771	0.081666	0.219367	-1.59518	0.00620323	0.0385568
ENSG00000198417	MT1F	16:56657731-56660698	0.082158	0.354521	-1.97621	0.00813533	0.0476186
ENSG00000266311	AC007952.8	17:19164209-19174436	0.082195	0.312352	-2.13241	1.39e-05	0.000194693
ENSG00000215720	AL035405.1	1:15153774-15210535	0.082695	0.738407	-3.15371	0.000154712	0.00164409
ENSG00000174004	NRROS	3:196639694-196662004	0.082774	0.202494	-1.46561	0.00135905	0.0108318
ENSG00000240720	LRRD1	7:92141643-92179531	0.082978	0.011885	2.52493	0.000204856	0.00211505
ENSG00000066185	ZMYND12	1:42430329-42456253	0.083024	0.021984	1.69749	0.00170093	0.0129995
ENSG00000156414	TDRD9	14:103928456-104052667	0.08319	0.198788	-1.37315	0.00378108	0.0258133
ENSG00000173567	ADGRF3	2:26308173-26346817	0.083269	0.020479	1.81713	0.00129563	0.0103868
ENSG00000116039	ATP6V1B1	2:70935900-70965431	0.083747	0.150796	-2.27765	1.96e-05	0.000263016
ENSG00000166592	RRAD	16:66921679-66925536	0.08434	0.378734	-2.2141	0.00012861	0.00139126
ENSG00000115474	KCNJ13	2:232766464-232776568	0.085498	0.016001	2.13911	0.00064876	0.0057133
ENSG00000018236	CNTN1	12:40692439-41072415	0.08575	0.017523	2.00098	0.000708139	0.00619997
XLOC_044214	XLOC_044214	17:64624011-64662314	0.086107	0.579232	-2.96203	7.37e-11	2.6e-09
ENSG00000282851	BISPR	19:17405686-17419324	0.086134	0.252531	-2.13131	0.000284711	0.0028346
ENSG00000285601	AC084262.2	8:29351292-29360222	0.086216	0.020518	1.85565	0.00360547	0.0247149
XLOC_044654	XLOC_044654	17:82101462-82113652	0.086534	0.642719	-3.09935	1.1e-10	3.75e-09
ENSG00000196338	NLGN3	X:71144831-71171201	0.086567	0.021088	2.08565	6.85e-05	0.000807278
ENSG00000276644	DACH1	13:71437966-71867204	0.086608	0.006392	3.54036	2.37e-14	1.33e-12
ENSG00000285210	AL136382.1	1:86288704-86320711	0.086649	0.011856	2.59879	8.72e-07	1.53e-05
ENSG00000286511	Z95118.2	6:108779775-108837113	0.086945	0.493835	-2.69339	1.81e-06	3e-05
ENSG00000183775	KCTD16	5:144170873-144485686	0.087224	0.241364	-1.68167	7.1e-05	0.000834356
ENSG00000248144	ADH1C	4:99336497-99352746	0.087363	0.005783	3.45899	4.95e-07	9.18e-06
ENSG00000285897	AC004687.2	17:58344878-58417595	0.087389	0.238323	-1.58375	0.000303699	0.00300774
ENSG00000259556	AC090971.3	15:51919073-51930627	0.087464	0.021132	1.84365	0.00261795	0.0186154
ENSG00000165323	FAT3	11:92352096-92896470	0.087566	0.457074	-1.92234	6.21e-06	9.33e-05
ENSG00000178726	THBD	20:23045633-23049741	0.08759	0.312155	-2.0537	0.000283294	0.00282329
ENSG00000180116	C12orf40	12:39626167-39908300	0.087885	0.335908	-2.10029	0.00240987	0.0174535
ENSG00000212710	CTAGE1	18:22413601-22417915	0.088192	0.011464	2.65121	0.00484911	0.0313362
ENSG00000199744	SNORD36A	9:133350456-133350528	0.088505	10.1818	-5.18241	9.8e-08	2.05e-06
ENSG00000232517	AC112198.2	5:54808210-54872551	0.088598	0.024836	1.60846	0.000392545	0.00371426
ENSG00000259245	AC040918.1	15:35919892-36049537	0.088607	0.009239	2.98663	4.92e-08	1.09e-06
ENSG00000204446	C9orf170	9:87148644-87159556	0.088873	0.02033	1.82454	0.00218391	0.0162418
ENSG00000132465	JCHAIN	4:70655541-70681817	0.088941	1.03114	-3.73155	3.43e-15	2.13e-13
ENSG00000273291	AC092042.3	3:42809446-43055871	0.089141	0.686369	-2.75163	6.96e-10	2.11e-08
ENSG00000058335	RASGRF1	15:78959947-79090773	0.089169	0.020222	2.38356	1.55e-06	2.64e-05
ENSG00000178235	SLITRK1	13:83877205-83882393	0.089216	0.300836	-1.95598	0.000276316	0.00276288
ENSG00000206127	GOLGA8O	15:32445106-32455634	0.089472	0.20029	-1.31246	0.00857011	0.0497096
ENSG00000236404	VLDLR-AS1	9:2421597-2643359	0.089736	0.205481	-1.42718	0.000897099	0.00747839
ENSG00000184292	TACSTD2	1:58575423-58577773	0.090051	0.285854	-1.86957	0.00491367	0.031699
ENSG00000230197	AC007952.3	17:19077775-19087878	0.090439	0.32575	-2.04121	7.25e-05	0.000849848
ENSG00000211591	MIR762	16:30893903-30893985	0.090453	4.53493	-4.25041	0.000109596	0.00122288
ENSG00000248079	DPH6-DT	15:35546154-35860199	0.090729	0.030383	1.36288	0.00136515	0.0108775
ENSG00000108984	MAP2K6	17:69414697-69553865	0.090767	0.017456	2.02436	8.13e-06	0.000120441
ENSG00000286825	AL096870.8	14:24271726-24279089	0.090806	0.012663	2.50741	0.000877744	0.00734142
ENSG00000180673	EXOC5P1	4:62816826-62818794	0.090964	0.561679	-2.7403	1.66e-05	0.000229652
ENSG00000253708	AC026979.1	8:30156391-30180888	0.091058	0.610508	-2.92375	2.67e-09	7.41e-08
XLOC_097842	XLOC_097842	6:71288793-71291987	0.091133	1.06376	-3.72868	2.44e-11	9.21e-10
ENSG00000125872	LRRN4	20:6040778-6054049	0.091378	0.022056	1.79857	0.00161442	0.0124139
ENSG00000229052	AL449283.1	1:92847246-92961470	0.091502	0.606486	-2.77063	2.59e-05	0.000341878
ENSG00000065320	NTN1	17:9021510-9244000	0.091555	0.437899	-1.61827	0.000132362	0.00142672
ENSG00000288063	AC099050.1	3:51668592-51704323	0.092482	0.024033	1.45958	0.00261803	0.0186154
ENSG00000188581	KRTAP1-1	17:41040541-41041450	0.09306	0.885989	-3.42834	3.58e-06	5.65e-05
ENSG00000166278	C2	6:31897785-31945672	0.093255	0.552938	-3.15958	1.98e-07	3.91e-06
XLOC_113757	XLOC_113757	9:87006336-87008722	0.093822	0.669369	-2.97884	6.73e-07	1.22e-05
ENSG00000163157	TMOD4	1:151169986-151176284	0.094095	0.352978	-1.73852	0.00447239	0.0291392
ENSG00000185477	GPRIN3	4:89236383-89307800	0.094672	0.12768	-1.58662	0.000344912	0.00329355
ENSG00000255537	AP000708.1	11:125489553-125499528	0.095151	0.722066	-3.11483	1.12e-05	0.000160876
ENSG00000282164	PEG13	8:140094894-140100543	0.095926	0.016788	2.20909	0.00462106	0.0299395
ENSG00000286023	AP001924.1	11:121979571-122025937	0.096065	0.385399	-2.21426	5.01e-07	9.25e-06
XLOC_061394	XLOC_061394	2:92620221-92628258	0.096232	0.485171	-2.52675	3.04e-07	5.81e-06
ENSG00000249159	AC091965.1	5:8387638-8457564	0.096381	0.343607	-1.99663	0.000244215	0.00247642
ENSG00000204936	CD177	19:43353686-43363172	0.096387	0.234812	-1.47648	0.003216	0.0223503
ENSG00000224843	LINC00240	6:26956932-27059749	0.096515	0.047441	1.73152	0.00606867	0.0378532
ENSG00000128262	POM121L9P	22:24251828-24265525	0.096517	0.342534	-1.70587	0.000296443	0.00294265
ENSG00000238198	AL357055.3	1:113011687-113073113	0.096728	0.011228	2.85619	5.05e-09	1.34e-07
ENSG00000132182	NUP210	3:13316235-13420322	0.096855	0.023152	1.84146	3.98e-05	0.000500798
ENSG00000030304	MUSK	9:110668771-110801620	0.09713	0.005136	3.70511	4.39e-13	2.1e-11
ENSG00000256007	ARAP1-AS1	11:72685075-72693808	0.09733	0.655468	-2.93449	1.84e-09	5.25e-08
ENSG00000272514	CFAP206	6:87407972-87464465	0.097347	0.040011	1.585	0.00100142	0.0082748
ENSG00000250961	AC025470.2	5:57395060-57534504	0.097653	0.015515	2.42057	8.2e-07	1.44e-05
ENSG00000124212	PTGIS	20:49503874-49568137	0.097937	0.502021	-2.56857	6.37e-09	1.66e-07
ENSG00000177679	SRRM3	7:76201896-76287288	0.098172	0.213761	-1.327	0.00313626	0.0218971
ENSG00000234130	AL359263.1	X:93222220-93225015	0.098637	0.005734	3.76112	0.00334606	0.0231473
ENSG00000180336	MEIOC	17:44656404-44690308	0.098645	0.038354	3.84894	3.63e-08	8.3e-07
ENSG00000215196	BASP1-AS1	5:17089296-17217047	0.098904	0.17873	-2.76459	6.4e-05	0.000760385
ENSG00000229017	LINC01277	6:142966293-143059902	0.099326	0.029885	1.52197	0.00103124	0.00849086
ENSG00000277125	AC211476.4	7:73065529-73077353	0.099501	0.02948	1.52714	0.00671652	0.0414649
ENSG00000259066	AL110118.2	14:93184973-93218586	0.099506	0.022902	1.86031	0.000379521	0.00360177
ENSG00000139910	NOVA1	14:26443090-26598033	0.100783	0.028731	3.6687	2.49e-07	4.79e-06
ENSG00000170011	MYRIP	3:39808914-40260321	0.101647	0.005841	3.61989	3.9e-07	7.31e-06
ENSG00000185633	NDUFA4L2	12:57234903-57240715	0.101717	0.440768	-1.97621	0.00813533	0.0476186
ENSG00000213440	H2AFZP1	21:44012318-44055867	0.102105	0.42803	-2.26384	1.04e-05	0.000149684
ENSG00000272556	GTF2IP13	7:45769105-45815263	0.102228	0.012393	2.82111	9.52e-08	1.99e-06
ENSG00000214837	LINC01347	1:243056307-243101744	0.102231	0.012668	2.76543	2.35e-08	5.51e-07
ENSG00000286145	AC068282.1	2:127294212-127375075	0.102536	0.009361	2.47165	1.25e-06	2.14e-05
ENSG00000224349	AL365226.1	6:70412828-70415376	0.103159	0.492422	-2.28779	0.00288962	0.0203353
ENSG00000139675	HNRNPA1L2	13:52642425-52643796	0.103601	0.501092	-2.41234	0.000315485	0.00303371
ENSG00000183454	GRIN2A	16:9753404-10182754	0.104049	0.269487	-1.57085	0.00107764	0.00883908
ENSG00000189221	MAOA	X:43654907-43746824	0.104628	0.018556	2.27671	5.98e-07	1.09e-05
ENSG00000259516	ANP32AP1	15:35181799-35238197	0.105427	0.046552	1.38987	0.00188781	0.0142972
XLOC_111366	XLOC_111366	8:103322710-103325566	0.105493	0.574061	-2.58032	5.53e-06	8.35e-05
ENSG00000253172	AC008378.1	5:173144162-173160029	0.105524	0.25648	-1.48515	0.00128111	0.0102786
ENSG00000131738	KRT33B	17:41363494-41369800	0.10557	0.504363	-2.44753	1.16e-06	1.99e-05
ENSG00000275146	RF00494	11:93721542-93721621	0.10612	2.38113	-3.31923	0.00839028	0.0488925
ENSG00000151303	AL136982.1	10:86992406-87010203	0.106915	0.007717	3.42107	1.67e-08	4.03e-07
ENSG00000239617	AC073610.1	12:48903418-48903813	0.106925	0.776058	-3.05586	0.00236482	0.0173853
ENSG00000197653	DNAH10	12:123762188-123936206	0.107129	0.022974	1.40594	0.00133721	0.0106811
ENSG00000262211	AC008914.1	5:55936143-55941727	0.108381	0.018246	2.14793	0.00406587	0.0274094
ENSG00000135951	TSGA10	2:98997261-99154964	0.108381	0.175656	-2.05234	6.88e-06	0.000102723
ENSG00000257534	AC023794.5	12:54162065-54164452	0.108716	0.005204	3.65515	0.00528154	0.0336559
ENSG00000109072	VTN	17:28367284-28373091	0.10903	0.939385	-3.74221	3.2e-12	1.38e-10
ENSG00000226472	AC008013.1	12:30978308-31006010	0.109047	0.012558	2.62197	0.000103342	0.0011584
XLOC_069091	XLOC_069091	22:24247741-24249449	0.109149	0.443188	-2.2207	0.000974164	0.00807168
ENSG00000239774	AC125618.1	3:180566718-180601935	0.109206	0.026991	1.79049	0.000178174	0.00187262
ENSG00000225342	AC079630.1	12:40186009-40225569	0.109362	0.252215	-1.58331	0.000355157	0.00338281
ENSG00000253477	AC012213.1	8:103483398-103501676	0.10963	0.024225	1.89767	0.000584284	0.00521253
ENSG00000099260	PALMD	1:99646113-99694541	0.109695	0.019061	1.9885	6.27e-05	0.000745991
ENSG00000258311	AC009779.3	12:55716036-55724703	0.110653	0.006214	3.86814	1.66e-06	2.77e-05
ENSG00000285650	AL157827.2	9:92600094-92612368	0.110951	0.001998	5.05202	9.58e-10	2.84e-08
ENSG00000176927	EFCAB5	17:29929200-30108452	0.111315	0.063375	1.53604	0.000927877	0.00771787
XLOC_031317	XLOC_031317	14:52070691-52072577	0.111607	0.363925	-1.90508	0.00398079	0.0269323
ENSG00000109667	SLC2A9	4:9771153-10054936	0.1119	0.693458	-2.89385	7.31e-09	1.9e-07
XLOC_061480	XLOC_061480	2:93797016-93828955	0.112503	0.29151	-1.58575	0.000290691	0.00289031
ENSG00000281593	AC006978.2	7:30362400-30412502	0.113047	0.011182	3.09168	5.17e-10	1.6e-08
ENSG00000226174	TEX22	14:105398538-105450106	0.11473	0.018189	2.43685	3.89e-07	7.3e-06
ENSG00000215695	RSC1A1	1:15659869-15661722	0.11488	6.33462	-5.85436	8.98e-24	1.39e-21
ENSG00000124613	ZNF391	6:27374615-27403904	0.115035	0.333595	-1.64023	0.000471206	0.00438555
ENSG00000044524	EPHA3	3:89107621-89482134	0.115385	0.005889	4.07546	1.55e-17	1.27e-15
ENSG00000187686	KRT18P59	11:125113161-125126781	0.115875	0.010635	1.97692	0.00512978	0.0328749
ENSG00000105767	CADM4	19:43622368-43639850	0.11593	0.489361	-2.27991	6.42e-07	1.16e-05
ENSG00000125954	CHURC1-FNTB	14:64914361-65061803	0.116778	0.124995	-1.97621	0.00813533	0.0476186
XLOC_050736	XLOC_050736	19:9787756-9793113	0.11684	0.459192	-2.17038	1.64e-05	0.000227522
ENSG00000213411	RBM22P2	13:30539597-30543461	0.116865	0.010514	2.93898	0.0011736	0.00952252
ENSG00000287362	AC103563.9	2:95067074-95076900	0.117006	0.034954	1.5012	0.00778766	0.0459316
ENSG00000137699	TRIM29	11:120111286-120185529	0.117834	0.46344	-2.58138	2.85e-07	5.45e-06
ENSG00000188000	OR7D2	19:9178979-9188817	0.118157	0.010433	3.20577	4.53e-06	7.02e-05
ENSG00000286735	AC126182.3	3:120448974-120509675	0.1186	0.029725	1.77543	7.63e-05	0.000873119
ENSG00000238942	SNORD2	3:186784796-186784864	0.119042	14.5332	-5.60454	1.42e-09	4.12e-08
ENSG00000185862	EVI2B	17:31303770-31314105	0.119354	0.004515	4.25621	5.56e-08	1.23e-06
ENSG00000147408	CSGALNACT1	8:19404161-19758029	0.119462	0.334941	-1.6936	0.000253956	0.00255798
ENSG00000255330	AL096711.2	6:127438406-127519001	0.119535	0.446413	-2.11229	1.05e-06	1.84e-05
ENSG00000156042	CFAP70	10:73253759-73358859	0.119578	0.033989	1.80829	4.1e-05	0.000514257
ENSG00000101115	SALL4	20:51782331-51802521	0.119734	0.038787	1.3894	0.00498578	0.0321092
ENSG00000174171	AC020659.1	15:41892777-41899528	0.119765	0.035074	3.55806	0.000240916	0.00244875
ENSG00000259353	AC090515.4	15:58856831-58865063	0.119955	0.030434	1.75684	0.00289507	0.0203642
XLOC_072952	XLOC_072952	3:123738712-123765460	0.120013	0.445814	-2.10495	2.22e-06	3.66e-05
ENSG00000261438	AL157394.1	10:89015836-89017059	0.120301	4.19879	-5.30822	8.41e-18	7.26e-16
ENSG00000287277	AL392086.3	10:6824275-7118469	0.120485	0.03208	1.59133	0.00529608	0.033697
ENSG00000275719	AC008622.2	19:46787815-46789043	0.121261	8.66161	-6.16241	3.25e-24	5.18e-22
XLOC_095601	XLOC_095601	6:140435036-140565973	0.121465	0.307814	-1.55435	0.000247026	0.00250072
ENSG00000212298	RNU6-1009P	12:64194009-64215722	0.121848	0.387175	-1.82085	0.00758204	0.0448682
ENSG00000251652	AC092535.3	4:1113639-1132977	0.121974	0.383885	-1.86747	4.59e-05	0.000570553
ENSG00000231102	AL035588.1	6:41687941-41735597	0.121977	0.443038	-2.57954	2.6e-05	0.00034307
ENSG00000248472	DDX11L9	15:101975106-101979093	0.122312	0.014032	2.87224	0.00166513	0.0127485
XLOC_024976	XLOC_024976	12:132956403-132977130	0.122579	0.309311	-1.53971	0.000531587	0.00479639
ENSG00000162267	ITIH3	3:52794768-52809009	0.122746	0.032034	1.65899	0.0056822	0.0357908
ENSG00000236022	AC106017.1	17:19203825-19214045	0.123168	0.446193	-2.05278	3.32e-05	0.00042413
ENSG00000239920	AC104389.4	11:5254392-5678434	0.123638	0.038003	1.78536	0.00116117	0.00944706
ENSG00000146666	LINC00525	7:47761476-47766772	0.124042	0.028313	1.93269	0.00648527	0.0401524
XLOC_099835	XLOC_099835	6:145754598-145763306	0.124496	0.317319	-1.54577	0.00110619	0.00905358
ENSG00000263414	MIR3187	19:813407-815115	0.124728	0.328012	-1.74313	0.00820426	0.0479848
ENSG00000171817	ZNF540	19:37551406-37614179	0.125244	0.035331	1.58662	0.000939205	0.00779703
ENSG00000147485	PXDNL	8:51319577-51809445	0.125649	0.000513	6.04226	3.32e-26	6.58e-24
ENSG00000248727	LINC01948	5:56451627-56481946	0.125758	0.023778	2.50573	4.2e-06	6.54e-05
ENSG00000257607	AC073957.2	7:1055360-1059261	0.12602	0.016954	2.6639	0.0016487	0.0126388
XLOC_109865	XLOC_109865	8:37694752-37695733	0.126497	0.472564	-2.08261	0.00462106	0.0299395
ENSG00000234579	AC009305.1	2:30945809-31138374	0.12652	0.401687	-1.87487	2.06e-05	0.000274685
ENSG00000158220	ESYT3	3:138434586-138481686	0.127753	0.101162	-1.73959	0.000297657	0.00295275
ENSG00000268401	AC007785.3	19:46027648-46031667	0.128296	0.008147	3.03777	0.00351516	0.0241618
XLOC_061373	XLOC_061373	2:92422194-92506549	0.128892	0.792535	-2.83327	1.67e-10	5.58e-09
ENSG00000159784	FAM131B	7:143353400-143362770	0.129258	0.298796	-1.32053	0.00606392	0.0378532
ENSG00000172350	ABCG4	11:119149052-119162653	0.129564	0.008824	3.01141	7.02e-05	0.000827006
ENSG00000265254	AC015917.2	17:28404973-28406796	0.12968	0.619931	-2.72632	3.65e-05	0.000462427
ENSG00000185269	NOTUM	17:81952507-81961840	0.131004	0.357013	-1.47581	0.00274577	0.0194365
ENSG00000136689	IL1RN	2:113107214-113134016	0.131354	0.938912	-2.40847	3.08e-07	5.88e-06
ENSG00000181804	SLC9A9	3:143265222-143848485	0.131398	0.345985	-1.61052	0.00013128	0.00141657
ENSG00000234948	LINC01524	20:52192159-52670578	0.131738	0.002413	4.75498	7.53e-06	0.000112073
XLOC_072027	XLOC_072027	3:69012422-69013342	0.131974	0.828075	-2.79621	4.98e-05	0.000602193
ENSG00000136275	C7orf69	7:47795291-47819847	0.131995	0.340317	-1.62511	0.000251544	0.00253708
ENSG00000113205	PCDHB3	5:141100473-141103827	0.132516	0.012618	2.87224	0.00166513	0.0127485
ENSG00000249378	LINC01060	4:188400636-188681051	0.132558	0.346153	-2.11895	0.000588514	0.00523909
ENSG00000128833	MYO5C	15:52192322-52295804	0.132565	0.009642	3.18107	8.83e-11	3.05e-09
ENSG00000243289	AGAP13P	10:46816516-46832476	0.132964	0.42086	-1.86648	3.37e-05	0.000428921
ENSG00000155367	PPM1J	1:112709994-112715477	0.134349	0.400257	-1.6437	0.00126388	0.0101538
ENSG00000166448	TMEM130	7:98846488-98870771	0.134774	1.16145	-2.89729	2.96e-10	9.43e-09
ENSG00000254453	NAV2-AS2	11:20043846-20049303	0.135184	0.021506	2.41822	0.000860935	0.00722892
ENSG00000146700	SSC4D	7:76389334-76409697	0.135212	0.828348	-2.00511	8.72e-06	0.000127183
ENSG00000203497	PDCD4-AS1	10:110869868-110872233	0.135825	0.379448	-1.62967	0.00592786	0.0371363
ENSG00000064886	CHI3L2	1:111200771-111243440	0.135897	0.464203	-1.83219	6.53e-05	0.000772015
XLOC_036673	XLOC_036673	15:30812927-30815777	0.13595	0.349907	-1.53509	0.00671652	0.0414649
ENSG00000259112	NDUFC2-KCTD14	11:78016971-78079865	0.136582	0.828055	-2.66777	1.77e-09	5.04e-08
XLOC_025056	XLOC_025056	12:2959443-2994925	0.137107	0.490954	-2.05282	2.77e-06	4.45e-05
ENSG00000241984	RPL7AP2	14:39151825-39170365	0.137108	0.393433	-1.7238	0.000751116	0.00652882
ENSG00000167105	TMEM92	17:50271406-50281485	0.137723	0.409987	-1.77308	0.000559578	0.00502337
ENSG00000284948	AC107959.4	8:23084355-23103558	0.137864	9e-06	6.92012	8.93e-16	5.98e-14
ENSG00000267193	AC023421.2	18:45573084-45747215	0.137948	0.233966	-2.83052	6.11e-09	1.6e-07
ENSG00000233332	AL122008.3	1:234212606-234231735	0.138142	0.493728	-2.00429	7.06e-05	0.000830413
XLOC_016538	XLOC_016538	11:61134047-61161669	0.138661	0.64698	-2.43538	4.59e-08	1.02e-06
ENSG00000101425	BPI	20:38304123-38337505	0.13873	0.42255	-1.80953	4.8e-05	0.000582164
ENSG00000177627	C12orf54	12:48482498-48496386	0.1395	0.447381	-1.89103	0.000269452	0.00270413
ENSG00000245857	AF233439.1	8:6835535-6885276	0.139701	0.032491	1.61974	0.000555984	0.00499557
ENSG00000133019	CHRM3	1:239386565-239915452	0.140332	0.132635	-1.55761	0.0013811	0.0109871
ENSG00000275763	C18orf65	18:76362005-76498088	0.140937	0.406163	-1.86864	1.58e-05	0.00021906
ENSG00000254847	AC009806.1	11:12538083-12540967	0.140941	0.014836	2.80226	0.00237037	0.0173922
ENSG00000139970	RTN1	14:59595976-59870776	0.141232	0.041227	1.56066	0.000270798	0.00271582
ENSG00000227278	AL603839.1	1:40509770-40515057	0.141452	0.023084	2.28939	0.00185899	0.0141037
ENSG00000272894	AC004982.2	7:7552462-7567429	0.141624	0.53334	-1.42604	0.00188918	0.0143004
ENSG00000162620	LRRIQ3	1:74026015-74198187	0.141852	0.050375	1.32278	0.00345095	0.0237965
ENSG00000106823	ECM2	9:92493554-92536655	0.142553	0.483333	-2.01394	9.07e-06	0.000132181
ENSG00000226465	AL390198.1	20:25697003-25752776	0.142955	0.053565	2.36046	5.07e-06	7.81e-05
ENSG00000198865	CCDC152	5:42756818-42802439	0.143228	0.321625	-1.38011	0.0012806	0.0102772
XLOC_102157	XLOC_102157	7:100689347-100694338	0.143526	0.874941	-2.81263	1.7e-08	4.09e-07
ENSG00000204929	AC007389.1	2:65436711-66200373	0.143709	0.02648	2.41466	0.00151665	0.0117309
ENSG00000173110	HSPA6	1:161524540-161526894	0.143778	0.513607	-2.04384	0.00038765	0.00367371
ENSG00000257563	AC126755.3	16:18394214-18403604	0.143992	0.44265	-1.83433	8.71e-05	0.000985686
ENSG00000239608	RUVBL1-AS1	3:128075810-128079056	0.144021	0.020975	2.29	0.00528628	0.0336559
ENSG00000225760	LINC00431	13:110965704-110990579	0.144247	0.007404	3.55806	0.000240916	0.00244875
ENSG00000238009	AL627309.1	1:89295-133723	0.144506	0.084598	1.95999	7.7e-05	0.00087992
ENSG00000261103	AC009063.3	16:83687779-83717898	0.144527	0.027242	1.59563	0.00113504	0.00927206
ENSG00000260774	AC021087.3	5:213898-217279	0.144841	0.02335	2.35109	0.00390492	0.0264774
ENSG00000229154	KCNQ5-AS1	6:73130646-73143514	0.144874	0.020475	1.85565	0.00360547	0.0247149
ENSG00000229456	RLIMP1	13:40560473-40666157	0.145244	0.487597	-1.92092	0.00104984	0.00862521
ENSG00000183114	FAM43B	1:20552573-20555020	0.145407	0.54878	-2.10875	0.00018149	0.00190646
ENSG00000253967	AC022730.4	8:70471134-70485687	0.1455	0.01421	3.06304	8.21e-08	1.73e-06
ENSG00000283844	MIR214	1:172138798-172138907	0.146563	3.45528	-4.25041	0.000109596	0.00122288
ENSG00000272853	AC069544.1	10:14877688-14878686	0.14695	0.617386	-2.26474	0.000860935	0.00722892
ENSG00000203799	CCDC162P	6:109165831-109355063	0.147315	0.061914	2.3693	1.09e-06	1.88e-05
XLOC_106278	XLOC_106278	7:145305622-145343054	0.147337	0.341554	-1.42551	0.0009293	0.00772758
ENSG00000238042	LINC02257	1:221880981-222059121	0.147494	0.732462	-2.22747	2.6e-07	4.99e-06
ENSG00000204963	PCDHA7	5:140834248-141012347	0.148499	0.37377	-1.54474	0.000276976	0.00276673
ENSG00000173890	GPR160	3:170037995-170085392	0.149217	0.017144	2.53902	0.00314942	0.0219687
ENSG00000092929	UNC13D	17:75827225-75844717	0.150224	0.009351	2.36594	0.00199893	0.0150329
ENSG00000281344	HELLPAR	12:102197585-102402596	0.150255	0.005597	4.51459	6.97e-20	7.86e-18
ENSG00000165716	DIPK1B	9:136712572-136724742	0.150554	0.027914	2.15556	0.000201115	0.0020807
ENSG00000243207	PPAN-P2RY11	19:10106223-10114780	0.150586	1.68032	-3.53934	1.86e-13	9.14e-12
ENSG00000149926	FAM57B	16:30024427-30052978	0.150977	0.014397	3.0173	8.53e-07	1.5e-05
ENSG00000103811	CTSH	15:78921058-78949574	0.1511	0.964895	-2.53615	4.12e-08	9.23e-07
ENSG00000183715	OPCML	11:132414977-133532519	0.151413	0.866996	-2.81982	2.56e-10	8.29e-09
ENSG00000169314	C22orf15	22:23763021-23765861	0.152586	0.655805	-2.48084	0.000246499	0.00249622
ENSG00000090975	PITPNM2	12:122983480-123150822	0.152623	0.697263	-1.43829	0.00118997	0.00963454
ENSG00000258982	AL133523.1	14:100207407-100238555	0.152838	0.394281	-1.58151	0.000272101	0.00272708
ENSG00000286602	AC021660.4	3:98573061-98578231	0.153296	0.039083	1.65559	0.00794554	0.046753
ENSG00000237757	EEF1A1P30	X:120210461-120212680	0.153311	0.017459	2.56931	0.00696616	0.0427346
ENSG00000273331	TM4SF19-TCTEX1D2	3:196316082-196338373	0.153967	0.004695	4.63379	4.81e-14	2.59e-12
ENSG00000288025	AC093849.4	4:173397770-173409559	0.155638	0.045443	1.557	0.00298212	0.0209276
ENSG00000105664	COMP	19:18782773-18791305	0.156104	1.18202	-3.02621	2.47e-10	8.02e-09
ENSG00000112981	NME5	5:138115175-138139443	0.156859	0.332581	-1.67045	0.000739616	0.00644
ENSG00000261684	AC018362.1	15:42497394-42532840	0.157146	0.032401	2.05622	1.57e-05	0.000217879
ENSG00000276786	BX640515.1	20:61269520-61402138	0.15781	0.573655	-1.7417	0.00241313	0.0174535
ENSG00000284686	AC119674.2	1:56173433-56524495	0.158157	0.024605	1.98511	4.8e-06	7.4e-05
ENSG00000165555	NOXRED1	14:77394021-77423517	0.158712	0.032311	1.77967	0.000242262	0.00245993
ENSG00000124749	COL21A1	6:56056590-56394094	0.159002	0.552937	-2.09909	1.17e-06	2.01e-05
ENSG00000257207	AC112229.3	2:110402934-110473075	0.159013	0.462191	-1.75308	4.13e-05	0.000517248
XLOC_091610	XLOC_091610	5:142245567-142254137	0.159503	0.617171	-2.15685	3.7e-06	5.79e-05
ENSG00000239300	AC080162.1	2:9501466-9512413	0.159536	0.034804	2.20699	0.000164992	0.00174779
ENSG00000172940	SLC22A13	3:38265812-38278757	0.159658	0.047527	1.50644	0.00412624	0.0274275
ENSG00000119699	TGFB3	14:75958099-75982991	0.160796	0.632709	-1.67005	0.000276673	0.00276462
ENSG00000240048	DDX50P2	3:154352136-154354799	0.160899	0.022956	2.47227	0.00436855	0.0285863
ENSG00000133048	CHI3L1	1:203178931-203186704	0.161479	3.07796	-5.16432	3.48e-21	4.37e-19
ENSG00000119686	FLVCR2	14:75578620-75663214	0.162476	0.173817	-1.59268	0.00107854	0.00884172
ENSG00000233828	LINC01949	5:87048858-87240145	0.163267	0.080436	1.74541	0.000127435	0.00138003
ENSG00000234998	AC244453.3	1:121087528-121116676	0.163771	0.039267	1.82762	8.63e-05	0.00097897
ENSG00000226887	ERVMER34-1	4:52722618-52751586	0.164026	0.009307	3.80944	3.6e-09	9.7e-08
ENSG00000244558	KCNK15-AS1	20:44694892-44746021	0.164755	0.331137	-1.42371	0.00799988	0.0469993
ENSG00000269560	AC010422.4	19:12529768-12532973	0.16498	0.031343	2.15277	0.00612771	0.038111
ENSG00000226833	AC092164.1	2:28707511-28751722	0.165463	0.03065	2.13314	0.000283084	0.00282213
ENSG00000239374	AC090013.1	12:116750288-116779222	0.166121	0.744155	-2.17731	0.00528628	0.0336559
ENSG00000178977	LINC00324	17:8220642-8224043	0.166404	0.017973	2.83302	0.000636793	0.00561928
ENSG00000175967	FO393415.1	6:113904132-113921642	0.166851	0.014916	2.91514	1.49e-07	3.03e-06
ENSG00000046653	GPM6B	X:13770939-13938638	0.166945	0.442578	-1.60879	0.000354663	0.00337917
ENSG00000227927	MACROD2-IT1	20:14554384-14636524	0.167024	0.020611	2.79763	2.7e-09	7.49e-08
ENSG00000141665	FBXO15	18:74073353-74147865	0.167544	0.115885	2.17976	0.00160897	0.0123815
ENSG00000286401	AC069547.2	10:50311268-50341585	0.168024	0.467164	-1.6494	0.00132253	0.0105799
ENSG00000287042	AC090945.1	3:15860158-15875979	0.170107	0.045411	1.68865	0.00057305	0.00512597
ENSG00000273891	AL731566.1	10:121963259-121971071	0.170292	0.589956	-1.76261	0.000961677	0.00797699
XLOC_061467	XLOC_061467	2:93665459-93775244	0.170401	0.44711	-1.6053	0.000149329	0.00159364
ENSG00000197077	KIAA1671	22:24952730-25197448	0.171241	0.035132	1.96975	4.6e-05	0.000571426
ENSG00000151882	CCL28	5:43376645-43412391	0.172114	0.398493	-1.44911	0.00103543	0.00851608
ENSG00000167968	DNASE1L2	16:2235816-2238711	0.172424	0.310432	-1.72206	0.00401511	0.0271308
ENSG00000183092	BEGAIN	14:100537147-100587413	0.173211	0.028941	2.13453	7.55e-06	0.000112265
ENSG00000165113	GKAP1	9:83739425-83829516	0.174583	0.037321	1.96671	0.000190716	0.00199572
ENSG00000159496	RGL4	22:23688136-23699176	0.174775	0.075945	1.46527	0.00587717	0.0368648
ENSG00000259349	AC011921.1	17:60526293-60550798	0.175214	0.03609	2.04209	3.96e-05	0.000499012
ENSG00000204790	AL163540.1	9:63974762-64004155	0.175431	0.015685	3.23533	2.83e-10	9.15e-09
ENSG00000281883	AL512506.3	13:43879284-44030461	0.175541	0.022225	3.57068	1.42e-07	2.89e-06
ENSG00000188783	PRELP	1:203475806-203491352	0.176077	1.14401	-2.90568	2e-10	6.58e-09
ENSG00000258920	FOXN3-AS1	14:89417354-89419793	0.176262	0.681981	-2.1128	8.71e-05	0.000985686
ENSG00000081803	CADPS2	7:122318411-122886759	0.176397	0.708256	-2.09484	9.46e-07	1.66e-05
ENSG00000164935	DCSTAMP	8:104339087-104356689	0.17657	0.789531	-2.69063	1.75e-08	4.21e-07
ENSG00000177788	AL162595.1	1:229256892-229288792	0.177662	0.703044	-2.82296	6.13e-10	1.88e-08
ENSG00000285799	AL645929.3	6:29849550-29885615	0.177857	0.024666	2.63021	4.12e-08	9.23e-07
ENSG00000143196	DPT	1:168695468-168729206	0.178006	0.659541	-2.10255	1.44e-06	2.45e-05
ENSG00000227113	AC073210.1	7:65075023-65078780	0.178491	0.040273	1.93269	0.00648527	0.0401524
ENSG00000285853	AL137802.3	1:16478355-16643044	0.178996	0.630915	-1.98682	0.00149604	0.0115882
ENSG00000157551	KCNJ15	21:38155549-38307357	0.180963	0.219606	2.18072	1.35e-06	2.3e-05
ENSG00000214967	NPIPA7	16:16379055-16393954	0.181904	0.70519	-3.39295	1.93e-12	8.53e-11
ENSG00000137975	CLCA2	1:86424171-86456553	0.181994	0.991281	-2.65526	3.28e-09	8.9e-08
ENSG00000069188	SDK2	17:73334384-73644445	0.182174	0.027152	2.5289	9.38e-09	2.36e-07
ENSG00000174343	CHRNA9	4:40335333-40355217	0.182328	0.440855	-1.68645	0.000609673	0.0054102
ENSG00000255145	STX17-AS1	9:99397024-99906605	0.182517	0.005558	3.03777	0.00351516	0.0241618
ENSG00000267640	AC016582.3	19:37817359-37832160	0.182819	0.032594	1.63356	0.00533667	0.0339122
ENSG00000286207	AC012443.2	2:152635268-152641275	0.182912	0.039226	1.90233	0.00116955	0.00951013
ENSG00000112294	ALDH5A1	6:24494852-24537207	0.183278	0.060452	1.83935	0.000152342	0.00162291
ENSG00000216906	AL355312.1	6:149904243-149906418	0.183333	0.021331	2.72871	0.00338513	0.0233801
ENSG00000227606	AC005392.1	19:43153279-43160862	0.18397	0.030272	2.34424	4.83e-05	0.000585622
ENSG00000203780	FANK1	10:125896539-126009592	0.185203	0.511958	-1.69605	0.000480016	0.00446341
ENSG00000064270	ATP2C2	16:84368527-84464187	0.186509	0.067678	1.83304	8.4e-05	0.000956205
ENSG00000155066	PROM2	2:95274449-95291308	0.187404	0.028318	2.02266	0.000212723	0.00218727
ENSG00000175084	DES	2:219418377-219426739	0.187664	1.63731	-3.26807	5.4e-12	2.23e-10
ENSG00000064205	CCN5	20:44714844-44728509	0.188565	0.963396	-1.82449	8.85e-05	0.00100009
ENSG00000286905	AC108488.2	2:3532008-3558333	0.189241	1.24937	-2.88992	1.25e-10	4.25e-09
ENSG00000138115	CYP2C8	10:95036772-95069497	0.189466	0.031777	1.33809	0.00586348	0.0368096
ENSG00000133321	PLAAT4	11:63536808-63546462	0.189859	2.15055	-3.68375	4.39e-13	2.1e-11
ENSG00000115598	IL1RL2	2:102187006-102240002	0.189875	0.039296	2.05513	6.03e-06	9.06e-05
ENSG00000205363	INSYN1	15:73735431-73752747	0.190605	0.305703	-1.5363	0.000615978	0.00545811
ENSG00000286215	AL356534.1	6:126304223-127213609	0.190796	0.012407	2.13564	0.000414119	0.00389151
ENSG00000254363	AC011379.2	5:140157319-140173051	0.192497	0.174567	-3.53763	1.47e-09	4.26e-08
ENSG00000205177	C11orf91	11:33698261-33700801	0.194007	0.497499	-2.47915	0.000129619	0.00140066
ENSG00000266918	AC091132.3	17:45531577-45533838	0.194661	0.022635	2.47227	0.00436855	0.0285863
ENSG00000246523	AP001528.1	11:86955616-87021909	0.194707	0.083464	1.68767	0.00027353	0.00273866
ENSG00000105048	TNNT1	19:55132698-55149206	0.195547	0.858456	-2.46496	1.22e-07	2.5e-06
ENSG00000230479	AP000695.1	21:36430360-36481070	0.196857	0.037666	2.1664	1.56e-06	2.65e-05
ENSG00000250917	AL035458.2	20:34234840-34281173	0.197059	0.068922	1.30237	0.0027703	0.0195963
XLOC_062805	XLOC_062805	2:171244775-171268338	0.197636	0.618719	-1.86004	1.96e-05	0.000263016
ENSG00000247400	DNAJC3-DT	13:95648733-95676955	0.197841	0.043562	1.9539	5.95e-05	0.000709967
ENSG00000227409	ZMYM4-AS1	1:35268679-35366077	0.198231	0.864799	-2.34215	6.67e-08	1.44e-06
ENSG00000229372	SZT2-AS1	1:43447575-43448694	0.198288	0.717515	-2.11347	0.00135615	0.0108138
ENSG00000153237	CCDC148	2:158171081-158456753	0.198433	0.103212	1.67734	0.00194178	0.0146433
ENSG00000163710	PCOLCE2	3:142815922-142889206	0.198867	1.33853	-1.9214	5.08e-05	0.000613592
ENSG00000248753	AC008406.2	5:135120526-135139681	0.198892	0.025712	2.6976	1.24e-07	2.54e-06
ENSG00000177453	NIM1K	5:43192071-43280850	0.200083	0.032187	3.25522	1.05e-09	3.1e-08
ENSG00000249781	LINC02112	5:9641305-9903852	0.200537	0.026688	3.48372	7.37e-09	1.91e-07
ENSG00000281896	AC018638.8	7:128617865-128625905	0.200558	0.061001	1.47382	0.00539474	0.0342019
ENSG00000271793	AL589666.1	6:85557978-85615234	0.200847	0.835593	-2.26858	1.74e-07	3.46e-06
ENSG00000171303	KCNK3	2:26692690-26733420	0.201094	0.436108	-1.33064	0.00177928	0.0135501
ENSG00000263683	AC005154.3	7:30550217-30563956	0.201177	0.604154	-1.63666	0.00125118	0.0100599
XLOC_080928	XLOC_080928	4:137664771-137680436	0.201374	0.819766	-2.22978	5.87e-07	1.07e-05
ENSG00000165863	C10orf82	10:116663696-116670264	0.201837	0.066546	1.65899	0.0056822	0.0357908
ENSG00000188517	COL25A1	4:108808725-109302752	0.202339	0.967415	-2.23711	2.75e-07	5.26e-06
ENSG00000286070	GGT1	22:24556007-24629005	0.20364	0.784015	-1.83776	3.59e-05	0.000455825
ENSG00000179046	TRIML2	4:188091273-188109603	0.20493	0.055258	1.61908	0.0020504	0.0153701
ENSG00000287673	AC051635.1	18:47263935-47282939	0.206947	0.602406	-1.75378	6.2e-05	0.00073809
ENSG00000285253	AC090517.4	15:56652488-56918571	0.207715	0.618686	-1.71892	9.86e-05	0.00110752
ENSG00000168243	GNG4	1:235547685-235650754	0.20811	0.050632	1.82312	2.6e-05	0.000342631
ENSG00000234772	LINC00412	13:27236282-27250711	0.20877	0.023648	2.74651	5.13e-07	9.36e-06
ENSG00000236432	AC097662.1	2:227221052-227325711	0.209478	0.129619	1.39769	0.00212108	0.0158447
ENSG00000223969	AC002456.1	7:90590619-90899329	0.210992	0.222686	1.31207	0.00176281	0.0134349
ENSG00000182600	SNORC	2:232857270-232878708	0.211788	0.167718	1.3835	0.00446382	0.0291022
ENSG00000272509	AC087752.4	8:94883387-94890523	0.211794	0.408831	-1.35867	0.00503326	0.0323596
ENSG00000105538	RASIP1	19:48720585-48740610	0.212152	0.890282	-2.30244	2.55e-07	4.9e-06
ENSG00000201339	RF00019	3:93906117-93974073	0.212622	0.530838	-1.52908	0.000875348	0.00732545
ENSG00000287616	AL357522.1	6:104487095-104528158	0.212797	0.016844	2.45872	0.000668181	0.00587402
ENSG00000242412	DBIL5P2	2:63117851-63119542	0.212885	0.041685	3.1246	0.00236482	0.0173853
ENSG00000188452	CERKL	2:181536672-181680665	0.213023	0.031366	2.54795	1.18e-08	2.91e-07
ENSG00000116833	NR5A2	1:200027614-200177420	0.213032	0.504753	-1.45818	0.000586042	0.00522203
ENSG00000226699	AL360181.1	10:133345754-133350726	0.213074	0.036561	2.31734	0.000147018	0.00157064
ENSG00000280388	AC006330.1	7:76043977-76045963	0.213096	0.015912	3.35755	0.000739506	0.00644
ENSG00000106511	MEOX2	7:15611212-15686683	0.214181	0.652288	-1.82019	1.99e-05	0.000266673
ENSG00000105929	ATP6V0A4	7:138706294-138799560	0.214632	0.064068	1.52527	0.000657765	0.00578922
ENSG00000227857	AL358075.2	1:46134531-46139081	0.214833	0.04961	1.85549	0.00180693	0.0137468
ENSG00000181315	ZNF322	6:26634383-26659752	0.215166	5.09642	-4.80069	5.5e-23	7.82e-21
XLOC_085217	XLOC_085217	5:1629200-1632877	0.215969	0.50792	-1.43863	0.00406935	0.0274206
ENSG00000178445	GLDC	9:6532464-6645783	0.216064	0.025845	1.83113	0.000679363	0.00596537
ENSG00000257759	AL357153.2	14:70425812-70547464	0.216222	0.017066	3.44196	1.57e-13	7.77e-12
ENSG00000267246	AC091132.5	17:45549781-45558738	0.216438	0.062814	1.55039	0.00204022	0.0153052
ENSG00000262728	AC123768.3	15:32585524-32615158	0.216577	0.024146	2.57383	0.000315485	0.00303371
XLOC_101729	XLOC_101729	7:76782857-76787079	0.216942	0.59032	-1.63915	0.000764448	0.00662859
ENSG00000284606	AC105233.5	8:8059572-8216916	0.217012	0.015371	2.50741	0.000877744	0.00734142
ENSG00000248489	LINC02062	5:98929171-98995013	0.217942	0.052839	1.5052	0.000565581	0.00506217
ENSG00000145242	EPHA5	4:65319563-65670495	0.218155	0.035668	2.30658	1.08e-07	2.24e-06
ENSG00000272138	LINC01607	8:79768110-79802842	0.218288	0.009531	2.7225	0.00119746	0.00968216
ENSG00000267149	AC011476.2	19:55027593-55053928	0.219025	0.035691	2.40061	4.77e-07	8.87e-06
ENSG00000135218	CD36	7:80369575-80679277	0.220052	0.866496	-1.5207	0.000625686	0.00553112
ENSG00000268754	LINC01081	16:86221420-86301303	0.220626	0.067884	1.4813	0.000795482	0.0068669
ENSG00000163762	TM4SF18	3:149318498-149334414	0.221264	0.059255	1.47508	0.00315217	0.0219827
ENSG00000230604	TSEN15P2	1:51837609-51878728	0.221329	0.584077	-1.62065	0.00529608	0.033697
ENSG00000184139	RPL7AP28	4:131857343-131857913	0.221474	1.31657	-2.76459	6.4e-05	0.000760385
ENSG00000287335	AL139351.3	20:48025245-48060271	0.221834	0.065871	1.53207	0.000538453	0.00485107
ENSG00000215244	LINC02649	10:6271169-6353827	0.221958	0.020112	3.23299	0.000214972	0.00220438
ENSG00000207090	RNU6-517P	7:121130153-121261753	0.22223	0.597012	-1.60236	0.00174734	0.0133237
ENSG00000279977	AC008764.10	19:16610374-16612203	0.222508	0.01838	3.35755	0.000739506	0.00644
ENSG00000285554	AC242988.2	1:150173049-150181429	0.223089	0.029122	2.67625	2.23e-06	3.68e-05
ENSG00000286427	AC009486.2	2:12702764-12716557	0.223339	0.056185	1.75035	0.000305641	0.00302353
ENSG00000258881	AC007040.2	2:70939318-70995336	0.223449	1.68252	-3.16024	4.2e-11	1.54e-09
ENSG00000238105	GOLGA2P5	12:100156357-100196976	0.223616	0.045011	1.6063	0.0026397	0.018743
ENSG00000261063	AC009139.2	16:77201474-77249957	0.224428	0.029615	2.69544	5.43e-09	1.44e-07
ENSG00000234886	MTND5P26	X:102803041-102806138	0.224451	0.0449	1.97692	0.00512978	0.0328749
ENSG00000171174	RBKS	2:27781379-27890681	0.224686	0.058887	1.7116	0.000512707	0.00467977
ENSG00000272103	AC026741.1	5:36861736-36867238	0.224892	0.015036	3.64451	3.11e-07	5.94e-06
ENSG00000268713	AC005261.4	19:57261354-57262738	0.225384	0.003254	3.85984	0.00136958	0.010907
ENSG00000226851	AC004112.1	7:112328189-112409623	0.2254	0.592603	-1.51535	0.00368172	0.0251803
ENSG00000145824	CXCL14	5:135570679-135579279	0.225495	0.6031	-1.62403	0.000336014	0.00322084
ENSG00000287929	AL354953.1	1:183252022-183279006	0.225881	0.511188	-1.45416	0.000811699	0.00699086
ENSG00000122687	MRM2	7:2234231-2242198	0.228116	4.01586	-4.33456	2.26e-18	2.11e-16
ENSG00000285444	AL162377.3	13:51763951-51845159	0.228204	0.055021	1.83692	2.36e-05	0.000312457
ENSG00000250687	AC146944.2	5:70462244-70479215	0.228399	0.041181	2.2325	4.95e-06	7.63e-05
ENSG00000287544	AC097518.2	4:176826876-177301253	0.228472	0.268351	-1.37333	0.00310295	0.0216846
ENSG00000286067	AC004263.2	12:120218070-120222668	0.228608	0.051749	1.84588	0.00167756	0.0128371
ENSG00000185666	SYN3	22:32512552-33058372	0.228634	0.02152	2.51585	6.6e-05	0.000779668
ENSG00000272476	AL024507.2	6:107957413-107959986	0.228874	0.635561	-1.68518	0.00110894	0.00907115
ENSG00000105219	CNTD2	19:40222208-40226697	0.229031	0.059696	2.52493	0.000204856	0.00211505
ENSG00000261537	AC027279.2	16:78994345-79004730	0.230828	0.035822	2.42063	5.31e-06	8.15e-05
ENSG00000282772	AL358790.1	10:102845761-102854513	0.230963	0.048604	2.03981	0.000398109	0.00375747
ENSG00000225203	AL139230.1	13:75375511-75377294	0.231126	0.016498	3.35755	0.000739506	0.00644
ENSG00000127399	LRRC61	7:150323263-150338156	0.231171	0.611924	-1.58027	0.000321058	0.00308435
ENSG00000187479	C11orf96	11:43925342-43943883	0.231249	1.03127	-2.35908	1.52e-07	3.07e-06
ENSG00000237738	RNF216-IT1	7:5662432-5680461	0.231488	0.020627	3.21645	8.51e-10	2.57e-08
ENSG00000134201	GSTM5	1:109711780-109775428	0.232075	1.23751	-2.96593	8.3e-11	2.89e-09
ENSG00000282995	FRG1EP	20:29479685-29497285	0.232255	0.511955	-1.34771	0.00189691	0.0143516
ENSG00000260231	KDM7A-DT	7:140177184-140179640	0.232477	0.745591	-1.8907	0.000239681	0.00243948
ENSG00000253445	AC027309.1	5:172690454-172697720	0.233534	0.063704	1.64586	0.00194494	0.0146635
ENSG00000260448	LCMT1-AS1	16:25085168-25111555	0.23419	0.016894	1.73152	0.00606867	0.0378532
ENSG00000268942	CKS1BP3	5:62506211-62526218	0.236127	0.809374	-2.23115	8.41e-05	0.000956645
ENSG00000186976	EFCAB6	22:43528744-43812337	0.236277	0.03048	2.1427	1.88e-06	3.1e-05
ENSG00000257524	AL157935.2	9:127867850-127906022	0.236373	2.21138	-3.67376	2.87e-15	1.8e-13
ENSG00000287205	AL451054.4	1:227518738-227520619	0.236627	0.019292	2.93898	0.0011736	0.00952252
ENSG00000250657	AC097451.1	4:43340875-43346200	0.237668	1.94758	-2.73429	7.48e-09	1.94e-07
ENSG00000280650	KCNIP4-IT1	4:21843341-21853188	0.238196	0.027301	2.90221	1.7e-07	3.37e-06
ENSG00000256030	CBX3P4	12:2786931-2794295	0.238484	0.058592	1.77755	0.00204509	0.0153379
ENSG00000260588	AC027702.1	8:41828165-41829934	0.239062	0.024641	2.80226	0.00237037	0.0173922
ENSG00000285555	AC005293.1	12:2332861-2335702	0.239921	0.038239	2.33363	0.0014361	0.0111694
ENSG00000117594	HSD11B1	1:209686178-209734949	0.240145	1.83421	-3.14534	2.42e-12	1.05e-10
ENSG00000153162	BMP6	6:7726099-7881728	0.240603	3.24559	-3.96758	9.57e-18	8.14e-16
ENSG00000197479	PCDHB11	5:141199582-141203779	0.2416	0.046071	2.10596	0.000506343	0.00467977
ENSG00000272589	ZSWIM8-AS1	10:73796514-73801399	0.242924	0.020928	3.11992	3.9e-06	6.09e-05
ENSG00000254315	AC023632.5	8:94531048-94553436	0.24306	0.657796	-1.63614	0.000344693	0.00329251
ENSG00000158423	RIBC1	X:53415003-53431120	0.243339	0.02617	3.02755	4.69e-07	8.74e-06
ENSG00000164520	RAET1E	6:149883375-149898102	0.244311	0.034114	2.56225	2.5e-06	4.02e-05
ENSG00000157470	FAM81A	15:59372693-59523555	0.244466	0.766202	-2.2417	4.19e-05	0.000523768
XLOC_061457	XLOC_061457	2:93592447-93603969	0.24447	0.61083	-1.52595	0.00058593	0.00522203
ENSG00000153404	PLEKHG4B	5:92151-189972	0.244796	0.458843	-1.36441	0.00129929	0.0104078
ENSG00000246662	LINC00535	8:93213302-93704937	0.245022	0.009319	4.49596	7.31e-21	8.85e-19
ENSG00000235237	Z82188.2	22:37166757-37188232	0.245797	0.696156	-2.19852	9.57e-07	1.68e-05
ENSG00000286242	AC018797.3	4:102814252-102819881	0.2461	0.019295	3.33101	6e-07	1.09e-05
ENSG00000258773	AC087636.1	15:95078481-95150534	0.246268	0.015804	3.28651	2.29e-06	3.76e-05
ENSG00000254865	AC100763.1	11:10149192-10165109	0.247443	0.030236	2.8013	4.51e-08	1.01e-06
ENSG00000223784	LINP1	10:6709530-6740532	0.247567	0.068076	1.66828	0.000317293	0.00305013
ENSG00000189045	ANKDD1B	5:75611459-75671846	0.247687	0.085759	1.3157	0.00230115	0.0170252
ENSG00000184156	KCNQ3	8:132120859-132481095	0.247956	0.047635	1.74831	0.000167908	0.00177494
ENSG00000281969	AL592158.1	6:39818751-39823227	0.24962	0.03764	2.37271	9.78e-05	0.00109902
ENSG00000196391	ZNF774	15:90352245-90369146	0.249831	0.568602	-2.13594	5.81e-06	8.75e-05
ENSG00000134539	KLRD1	12:10226058-10329608	0.250908	0.400861	-1.97191	3e-05	0.000390989
ENSG00000251609	SETP12	4:120895494-120897083	0.250929	0.010307	4.19847	0.000248027	0.0025058
ENSG00000287142	AL355053.1	14:29928445-29932756	0.250946	0.060233	1.81	0.00186088	0.0141145
ENSG00000189056	RELN	7:103471784-103989658	0.251327	1.40911	-2.0529	1.56e-06	2.65e-05
ENSG00000227879	PSPC1P1	13:19201381-19227432	0.251608	0.70949	-1.70801	7.98e-05	0.000910778
ENSG00000272172	AC138696.2	8:143290399-143290621	0.251901	1.4304	-2.49835	0.00696616	0.0427346
ENSG00000137960	GIPC2	1:77979542-78138444	0.253019	0.297042	-1.52285	0.000921098	0.00766573
ENSG00000233766	AC098617.1	2:191836681-192044525	0.254204	0.036892	3.49427	0.000348534	0.00332393
ENSG00000260729	AC009690.1	15:72284727-72375981	0.254325	0.075668	1.53398	0.000328269	0.0031496
ENSG00000278922	AC002310.5	16:30526918-30528294	0.255426	0.012458	3.1246	0.00236482	0.0173853
ENSG00000275216	AL161431.1	13:109269634-109278512	0.2561	0.07571	1.68246	0.00123994	0.0099935
ENSG00000178222	RNF212	4:1056250-1113564	0.256524	0.672965	-2.13471	1.8e-05	0.000247378
ENSG00000155511	GRIA1	5:153489615-153813869	0.256804	0.790418	-1.40527	0.00157432	0.0121645
ENSG00000259447	AC013652.2	15:39300418-39310782	0.257156	0.051997	2.56931	0.00696616	0.0427346
ENSG00000205111	CDKL4	2:39175646-39229588	0.257253	0.612212	-1.65221	0.000111193	0.00123841
ENSG00000281100	AC105749.1	3:36823151-36825158	0.257258	0.033446	2.7225	0.00119746	0.00968216
ENSG00000201207	RF00019	6:31662298-31664879	0.257288	1.10704	-2.26193	1.87e-05	0.000255512
ENSG00000234322	ST13P18	X:93287733-93288759	0.257681	0.914204	-1.9791	0.00116955	0.00951013
ENSG00000270554	AC069431.2	3:182829712-182859251	0.258642	0.597713	-1.43906	0.00138649	0.0110213
ENSG00000152804	HHEX	10:92689794-92695647	0.258721	0.849418	-1.48903	0.00162068	0.0124589
ENSG00000163909	HEYL	1:39623435-39639643	0.259036	0.041031	2.4288	6.93e-07	1.25e-05
ENSG00000213260	YWHAZP5	10:105686322-105687051	0.259466	0.91385	-2.01967	0.00289243	0.0203504
ENSG00000178093	TSSK6	19:19512418-19515685	0.259479	0.783608	-1.77484	0.000392038	0.00371063
ENSG00000240288	GHRLOS	3:10284419-10294903	0.259916	0.23271	-2.11342	3.49e-05	0.000443097
ENSG00000198074	AKR1B10	7:134527567-134541412	0.260043	0.041551	2.39858	1.64e-06	2.73e-05
ENSG00000254484	AP002336.1	11:70319928-70321415	0.260289	0.037112	2.32875	0.00845893	0.0491689
ENSG00000128342	LIF	22:30240453-30246759	0.260479	0.907069	-2.00864	1.12e-05	0.000161299
ENSG00000144331	ZNF385B	2:179441982-179861612	0.260767	0.068929	1.48656	0.00232822	0.0171766
ENSG00000225643	AL606491.1	1:25581478-25590356	0.260882	0.032456	2.72054	6.61e-07	1.2e-05
ENSG00000258940	AL132639.2	14:39265703-39267061	0.261744	0.02475	3.1246	0.00236482	0.0173853
ENSG00000215515	IFIT1P1	13:32384660-32386108	0.262995	0.001548	4.12097	0.000376589	0.00357677
ENSG00000106236	NPTX2	7:98617285-98629869	0.263136	0.621697	-1.38201	0.00173816	0.0132638
ENSG00000239462	AC091212.1	3:98902424-99018562	0.265315	0.026536	3.10125	9.4e-12	3.75e-10
ENSG00000205464	ATP6AP1L	5:82279462-82386977	0.265408	0.194287	1.50333	0.000573699	0.00513025
ENSG00000285948	AC123768.5	15:32624106-32641615	0.265816	0.066056	1.78576	0.000125535	0.00136141
ENSG00000021645	NRXN3	14:78170373-79868290	0.266997	0.60751	-2.4619	3.47e-08	7.94e-07
ENSG00000280205	AC009716.2	18:76385642-76389406	0.269835	0.080285	1.52617	0.00823221	0.0480922
ENSG00000283239	AC019257.8	8:1763888-1958627	0.270851	0.570136	-2.88414	7.56e-11	2.65e-09
ENSG00000280384	FP325332.1	22:46163303-46165347	0.270893	0.030593	2.83302	0.000636793	0.00561928
ENSG00000275162	AC005391.1	19:956485-958149	0.271235	0.003288	4.40874	7.35e-05	0.0008604
ENSG00000276698	AL136295.6	14:24198433-24199090	0.272199	0.934612	-1.90758	0.00561466	0.0354544
ENSG00000132821	VSTM2L	20:37903111-37945350	0.272463	0.720447	-1.65373	0.000150134	0.00160166
ENSG00000228784	LINC00954	2:19868860-19885047	0.272525	0.011359	3.9327	1.12e-07	2.33e-06
ENSG00000003989	SLC7A2	8:17497088-17570573	0.272592	1.06612	-1.90442	8.73e-06	0.000127316
ENSG00000242028	HYPK	15:43796142-43803043	0.273928	0.490144	-3.09173	2.04e-08	4.89e-07
ENSG00000153064	BANK1	4:101411286-102074812	0.27408	0.037015	2.41866	2.65e-07	5.08e-06
ENSG00000269926	DDIT4-AS1	10:72273936-72275980	0.274822	0.714116	-1.5659	0.00259685	0.0184822
ENSG00000124678	TCP11	6:35118071-35148610	0.275201	0.070798	1.73496	0.000187535	0.00196553
ENSG00000236790	LINC00299	2:7988683-8488090	0.275208	0.074653	1.69725	0.00181063	0.0137715
ENSG00000260285	AL133367.1	14:103525010-103529072	0.275299	0.05795	2.0284	0.000588514	0.00523909
ENSG00000248559	AC109454.2	5:134399495-134401921	0.275906	0.054784	2.10004	0.00360343	0.0247122
ENSG00000263155	MYZAP	15:57591904-57685364	0.275979	1.20609	-1.92496	8.06e-06	0.000119464
ENSG00000099957	P2RX6	22:21009808-21028830	0.276358	0.018246	2.57569	5.56e-06	8.37e-05
ENSG00000267104	TBC1D3P1-DHX40P1	17:59962363-60018975	0.276774	0.070647	1.75588	5.34e-05	0.000642032
XLOC_061430	XLOC_061430	2:93094475-93139010	0.27729	0.609597	-1.34939	0.00143626	0.0111694
ENSG00000182134	TDRKH	1:151770107-151791416	0.277434	0.132168	1.45562	0.00283526	0.0199901
ENSG00000202089	RNU6-1306P	11:63838888-63899944	0.278385	0.90499	-1.89527	3.85e-05	0.000485849
ENSG00000227880	AL050402.1	22:27457247-27460060	0.278937	0.040728	2.14793	0.00406587	0.0274094
ENSG00000258827	AL079304.1	14:37097062-37098563	0.27897	0.005687	4.27202	0.000164371	0.00174243
ENSG00000105989	WNT2	7:117275451-117323289	0.280037	2.64758	-4.24185	3.47e-19	3.57e-17
ENSG00000274461	AC023282.1	10:120608580-120825317	0.280175	0.033483	2.8341	4.5e-10	1.41e-08
ENSG00000233858	LINC02599	8:48590401-48594621	0.280218	0.059877	1.91668	0.000931706	0.00773691
ENSG00000021488	SLC7A9	19:32830509-32869767	0.280334	0.00096	6.09438	2.85e-15	1.79e-13
ENSG00000239407	Z68871.1	X:102884414-102906158	0.280379	0.079899	1.5862	0.000450343	0.00420436
XLOC_027343	XLOC_027343	12:111405929-111415716	0.280548	1.52575	-2.65301	4.86e-09	1.3e-07
ENSG00000241484	ARHGAP8	22:44752558-44862788	0.281515	0.034736	1.87384	0.000537939	0.00484789
ENSG00000172425	TTC36	11:118527472-118531197	0.281537	0.015918	3.64643	1.26e-05	0.000178016
ENSG00000271503	CCL5	17:35871491-35880793	0.281655	0.694361	-1.51251	0.000737598	0.00643173
XLOC_061424	XLOC_061424	2:93042770-93133172	0.282023	0.652182	-1.42278	0.000718006	0.00627724
ENSG00000276417	AC092111.2	12:8205984-8207397	0.282081	0.047575	2.32875	0.00845893	0.0491689
ENSG00000258038	LINC02327	14:28829881-28968400	0.283073	0.735748	-1.69542	0.000209739	0.00216102
ENSG00000283839	AC096667.1	2:184593577-184866494	0.283483	0.033542	2.89528	7.2e-11	2.55e-09
ENSG00000150672	DLG2	11:83455012-85627922	0.283978	0.048407	3.05904	5.82e-07	1.06e-05
ENSG00000150045	KLRF1	12:9827481-9845007	0.284179	0.029403	3.13825	1.09e-09	3.2e-08
ENSG00000250748	AC025419.1	12:65466820-65642372	0.284385	0.038913	2.28869	0.000110315	0.00123
ENSG00000259660	DNM1P47	15:101751032-101794302	0.28538	0.09177	1.42065	0.00100711	0.00831723
ENSG00000168477	TNXB	6:32041153-32115334	0.285852	0.061885	-3.17056	1.24e-09	3.63e-08
ENSG00000263982	AC009716.1	18:76362005-76463082	0.287527	1.22767	-3.34532	5.15e-13	2.43e-11
ENSG00000287093	AC003093.1	7:24778444-24795496	0.287844	0.097698	1.34395	0.00363963	0.024932
ENSG00000106327	TFR2	7:100620416-100642779	0.288155	0.042971	2.1338	1.61e-05	0.000223366
ENSG00000250158	AC099509.2	5:96247776-96278751	0.288268	0.070101	1.81562	4.93e-05	0.000596343
ENSG00000225839	TRMT2B-AS1	X:101043564-101094476	0.289892	0.071541	1.80284	3.63e-05	0.000460407
ENSG00000283977	AC084337.2	11:6481485-6508978	0.290359	0.04233	2.54871	1.34e-07	2.74e-06
ENSG00000253893	FAM85B	8:8167819-8226614	0.290619	0.089351	1.48573	0.000543498	0.0048936
ENSG00000088340	FER1L4	20:35558737-35607562	0.290635	0.037212	2.24615	2.5e-05	0.000331037
ENSG00000261864	AC130462.1	16:68077340-68122271	0.291413	0.055524	2.17157	1.16e-06	1.99e-05
ENSG00000287872	AC026956.2	15:82113384-82119570	0.2918	0.092803	1.41156	0.00542659	0.0343821
ENSG00000240476	LINC00973	3:98981058-98983096	0.293674	0.034498	2.62287	0.000883969	0.00738658
ENSG00000236670	KRT18P5	22:20482815-20484105	0.294744	0.02588	3.2065	0.00159793	0.0123123
ENSG00000278989	AP001148.1	11:86434924-86437282	0.295504	0.057034	2.14427	0.00281747	0.0198927
ENSG00000177989	ODF3B	22:50529710-50532580	0.296891	1.01723	-1.93793	0.000274638	0.00274793
ENSG00000214226	C17orf67	17:56791913-56838773	0.297297	1.075	-1.41995	0.000820921	0.00705617
ENSG00000283558	MIR3158-2	10:101600739-101609658	0.297454	0.963459	-1.80379	0.00649311	0.0401857
ENSG00000279142	AC009108.4	16:86595189-86597639	0.299038	0.068068	1.91156	0.00321704	0.0223524
ENSG00000272967	AC073352.2	3:119579212-119582275	0.303134	0.117954	1.66193	0.00501982	0.0322824
ENSG00000215223	CYP51A1P3	6:148478693-148480763	0.303199	0.057005	2.00729	0.00591186	0.0370438
ENSG00000256660	CLEC12B	12:10010627-10018796	0.304202	0.218666	1.42672	0.00694615	0.0427249
ENSG00000014257	ACPP	3:132317369-132368298	0.3047	2.1795	-3.14578	2.93e-12	1.27e-10
ENSG00000279541	AC005261.6	19:57293083-57294469	0.30538	0.006969	4.27202	0.000164371	0.00174243
ENSG00000235262	KDM5C-IT1	X:53212408-53214679	0.305749	0.060197	1.97692	0.00512978	0.0328749
ENSG00000138378	STAT4	2:191029576-191151596	0.306316	0.073473	1.30911	0.00486996	0.0314439
ENSG00000227268	KLLN	10:87859158-87863437	0.306684	0.094306	1.48214	0.00740195	0.0439926
ENSG00000186281	GPAT2	2:96021946-96039451	0.307822	3.88705	-3.52341	3.27e-14	1.79e-12
ENSG00000276075	AC027682.6	16:67517862-67528675	0.307955	0.898411	-1.432	0.00114687	0.00934334
ENSG00000172554	SNTG2	2:950849-1367613	0.308157	0.479359	-1.32778	0.00194096	0.0146433
ENSG00000137033	IL33	9:6215786-6257983	0.308295	9.43047	-5.32597	6.12e-27	1.34e-24
ENSG00000177374	HIC1	17:2054154-2063241	0.310225	3.41882	-2.71918	3.57e-09	9.64e-08
ENSG00000245213	AC105285.1	4:173094868-173248360	0.311234	0.091217	1.31127	0.00388467	0.0263767
ENSG00000076944	STXBP2	19:7636881-7647873	0.311916	1.56883	-2.45998	4.75e-06	7.33e-05
ENSG00000253522	MIR3142HG	5:160438594-160487426	0.312092	0.003021	5.47193	7.88e-12	3.15e-10
ENSG00000196993	NPIPB9	16:28751787-28772807	0.312337	0.094473	1.50286	0.000764795	0.00662859
XLOC_061492	XLOC_061492	2:93920346-94052706	0.313992	0.74361	-1.4574	0.000520412	0.00470542
ENSG00000266744	AC005304.3	17:13957748-13966952	0.314083	0.105872	1.356	0.00464071	0.0300604
ENSG00000118640	VAMP8	2:85561562-85582031	0.315594	0.083567	1.67318	0.00080299	0.00692378
ENSG00000273763	AC007318.2	2:65203502-65227605	0.317336	0.065388	2.00892	1.03e-05	0.000148473
ENSG00000259024	TVP23C-CDRT4	17:15436021-15563561	0.319544	4.37785	-5.33683	7.97e-25	1.41e-22
ENSG00000261770	AC006504.1	19:27757184-27760849	0.32055	0.07337	1.91668	0.000931706	0.00773691
ENSG00000214184	GCC2-AS1	2:108507515-108534196	0.320848	0.082708	1.74681	0.000119588	0.00131104
ENSG00000183778	B3GALT5	21:39556442-39673137	0.321209	0.048398	2.50087	5.26e-08	1.17e-06
ENSG00000250878	METTL21EP	13:102880099-102896033	0.323728	0.032815	1.89219	0.000470989	0.00438488
ENSG00000236829	Z97634.1	16:382097-392960	0.326486	0.039225	2.46184	6.25e-06	9.38e-05
ENSG00000162174	ASRGL1	11:62337448-62393412	0.326759	0.163333	1.31329	0.00653477	0.0404174
ENSG00000228430	AL162726.3	9:81977614-82780194	0.327089	0.023044	3.50203	4.66e-06	7.21e-05
ENSG00000255317	AP002833.2	11:126992452-126995458	0.327779	0.014947	4.02998	4.27e-07	7.99e-06
ENSG00000003096	KLHL13	X:117897813-118117340	0.328745	0.103686	1.43154	0.00325871	0.0226106
ENSG00000247934	AC022364.1	12:28163298-28190738	0.329208	0.035418	2.87789	2.27e-09	6.36e-08
ENSG00000279739	AC011369.2	5:168128856-168130422	0.329478	0.064324	2.15277	0.00612771	0.038111
ENSG00000269289	AC011503.1	19:23919081-23958035	0.330725	0.027752	3.26853	2.04e-09	5.81e-08
ENSG00000226781	TBCAP1	X:33041395-33041721	0.331486	2.56434	-2.91618	1.86e-05	0.000255002
ENSG00000254450	ALG9-IT1	11:111817214-111829212	0.331975	0.110152	1.37493	0.0029546	0.0207539
ENSG00000228423	AL357552.2	1:8805860-8807051	0.332438	0.011752	4.19847	0.000248027	0.0025058
ENSG00000204390	HSPA1L	6:31809619-31815283	0.332779	0.071783	1.96035	0.000214712	0.00220438
ENSG00000257403	AC008740.1	16:21347139-21352138	0.333518	0.107063	1.41804	0.00710677	0.0431184
ENSG00000266929	AC067852.1	17:42536510-42562062	0.334478	0.048436	2.56457	3.9e-08	8.88e-07
ENSG00000271327	AC010201.2	12:89367807-89369301	0.334489	0.044998	2.6639	0.0016487	0.0126388
ENSG00000164093	PITX2	4:110617423-110642123	0.336189	1.55472	-2.44064	5.84e-08	1.27e-06
ENSG00000253797	UTP14C	13:52024691-52033600	0.338058	2.8146	-3.26319	1.33e-12	6e-11
ENSG00000215533	LINC00189	21:29193480-29288205	0.33913	0.056782	2.36403	7.63e-08	1.64e-06
ENSG00000128165	ADM2	22:50481543-50486440	0.339714	0.765773	-1.37785	0.00257396	0.0183366
ENSG00000184115	AC112229.1	2:110397406-110435166	0.340585	0.193626	1.70156	0.000175142	0.00184557
ENSG00000165887	ANKRD2	10:97572499-97583884	0.340603	0.069543	2.05356	2.14e-05	0.000284875
ENSG00000070182	SPTB	14:64746283-64879907	0.340794	0.087124	1.57898	0.000229713	0.00234595
ENSG00000270072	AC090559.2	11:47513605-47514889	0.340857	0.01043	4.342	0.000109596	0.00122288
ENSG00000159860	TCAF2P1	7:143800732-143817973	0.342058	0.092518	1.6273	0.000431398	0.00404001
ENSG00000258150	AC133555.3	16:29464967-29467833	0.342305	0.53332	-1.54283	0.00851568	0.0494701
ENSG00000273486	AC096992.2	3:136837338-136839021	0.342375	0.039948	2.88526	0.000466301	0.00434527
ENSG00000285035	AC091057.5	15:30644633-30723495	0.343009	0.086816	1.76432	5e-05	0.000604479
ENSG00000164849	GPR146	7:1044546-1059261	0.343469	0.044399	2.62155	1.37e-05	0.000192122
ENSG00000227536	SOCS5P4	X:71043214-71045470	0.343593	0.0417	2.7187	0.000495363	0.00459336
ENSG00000277688	AC243585.2	17:37609739-37613841	0.34574	0.102773	1.47895	0.00605602	0.0378213
ENSG00000269403	AC008750.8	19:51350373-51368099	0.345888	1.03478	-1.79318	3.33e-05	0.000425281
ENSG00000121577	POPDC2	3:119636457-119665324	0.346022	0.051765	1.61867	0.000500327	0.00463368
ENSG00000167642	SPINT2	19:38244035-38292615	0.346081	1.7611	-2.00485	2.2e-05	0.000292559
ENSG00000213261	EEF1B2P6	7:131661952-131662624	0.347084	1.28321	-1.98682	0.00149604	0.0115882
ENSG00000204397	CARD16	11:105041326-105101431	0.347765	0.107092	1.62129	0.0002496	0.00252085
ENSG00000196357	ZNF565	19:36182060-36246257	0.348613	0.065804	2.44796	6.45e-08	1.4e-06
ENSG00000256028	AC026362.1	12:122975320-122982907	0.348709	0.108912	1.43748	0.00310065	0.0216736
ENSG00000270487	AL355297.2	6:156778935-156935534	0.349557	0.732018	-1.55517	0.00160702	0.0123696
ENSG00000229140	CCDC26	8:128634199-129683770	0.349814	0.09078	1.99147	0.00202491	0.0152055
ENSG00000140481	CCDC33	15:74179471-74336472	0.351891	0.782624	-1.36781	0.00138863	0.0110354
ENSG00000267774	AC010776.2	18:59696459-59698111	0.352378	1.35816	-2.13605	2.66e-05	0.000350087
ENSG00000255045	AP000866.5	11:124740024-124746337	0.35315	0.058486	2.22887	0.00172833	0.0131955
ENSG00000241772	AC092620.1	2:138569090-138574458	0.354096	0.067322	2.10894	0.000241033	0.0024491
ENSG00000256271	CACNA1C-AS2	12:2648485-2672220	0.354166	0.008727	4.98322	2.94e-17	2.31e-15
ENSG00000129422	MTUS1	8:17643795-17800917	0.354192	0.026883	2.77669	2.32e-07	4.55e-06
ENSG00000259728	LINC00933	15:84570147-84580175	0.35572	0.117962	1.37931	0.00307716	0.021524
ENSG00000279645	AC016251.1	15:96285068-96289265	0.356357	0.095173	1.67734	0.00194178	0.0146433
ENSG00000251971	RNU6-1333P	2:237967026-238041814	0.357792	0.852378	-1.46503	0.000556617	0.00499976
ENSG00000197822	OCLN	5:69492292-69558104	0.358638	0.255129	2.44883	1.34e-07	2.73e-06
ENSG00000254027	AC009902.2	8:81279695-81284683	0.359	0.092713	1.77574	0.00561466	0.0354544
ENSG00000285184	AC244033.2	1:150045660-150067701	0.359783	0.094562	1.3751	0.0023968	0.0174535
ENSG00000279315	AL158212.4	10:112831169-112832454	0.36207	0.032345	2.93898	0.0011736	0.00952252
ENSG00000236387	AL139350.1	20:4422186-4431924	0.362593	0.099907	1.7153	0.00121266	0.0097841
ENSG00000258479	LINC00640	14:51333068-51365557	0.362832	0.03181	3.20596	5.7e-05	0.000682352
ENSG00000134245	WNT2B	1:112466541-112530165	0.363336	0.271698	1.47232	0.000792159	0.00684409
ENSG00000254894	NAV2-AS1	11:20119684-20120632	0.365694	0.050963	2.56931	0.00696616	0.0427346
ENSG00000264167	AC122129.2	17:17777781-17779094	0.367968	0.022131	3.55806	0.000240916	0.00244875
ENSG00000067842	ATP2B3	X:153517676-153582939	0.368492	0.100871	1.65026	0.00321507	0.0223503
ENSG00000089820	ARHGAP4	X:153907367-153934999	0.369992	0.092172	1.3869	0.00520022	0.0332626
ENSG00000134007	ADAM20	14:70522358-70535015	0.370415	0.073374	2.10241	1.02e-05	0.000147813
ENSG00000257407	AC009803.1	12:115582061-115640414	0.371374	0.040537	2.8692	4.98e-10	1.55e-08
ENSG00000249803	AC112178.1	5:136466645-136521432	0.372175	0.104108	1.53075	0.000543001	0.00489058
ENSG00000254788	CKLF-CMTM1	16:66552587-66579135	0.374001	0.816198	-1.41374	0.00112363	0.00918134
ENSG00000073464	CLCN4	X:10156945-10237660	0.375351	0.059701	2.43426	3.32e-08	7.6e-07
ENSG00000172476	RAB40A	X:103499130-103519489	0.375634	0.079698	2.06093	1.01e-05	0.000146093
ENSG00000143036	SLC44A3	1:94820342-94895246	0.375835	0.969384	-1.77026	3.13e-05	0.000400503
ENSG00000261187	AC079322.1	15:72465128-72466262	0.376167	0.029635	3.42753	0.000506526	0.00467977
ENSG00000188095	MESP2	15:89760591-89778754	0.37626	0.122579	1.4037	0.00212872	0.0158939
ENSG00000170160	CCDC144A	17:16689537-16777881	0.376782	0.071417	1.61652	0.000475337	0.00442263
ENSG00000072954	TMEM38A	19:16661139-16690023	0.377004	0.11598	1.65079	0.000292931	0.00291163
ENSG00000261879	AC087500.1	17:5192027-5248182	0.378653	0.151112	1.4817	0.00109774	0.00898682
ENSG00000257949	TEN1	17:75979240-76000586	0.37871	1.49348	-3.69034	3.33e-14	1.82e-12
ENSG00000262228	AC087392.3	17:763565-765319	0.379029	0.019166	4.03239	1.06e-05	0.000152464
ENSG00000164142	FAM160A1	4:151409176-151670503	0.379302	0.034771	3.23171	4.46e-12	1.88e-10
ENSG00000004838	ZMYND10	3:50341110-50345732	0.380135	0.037166	2.75448	0.000178139	0.00187262
ENSG00000244588	RAD21L1	20:1226056-1296421	0.38054	0.0552	2.26319	5.08e-07	9.28e-06
ENSG00000145949	MYLK4	6:2663629-2750966	0.381025	0.133387	1.30575	0.00197762	0.01488
ENSG00000253525	AC104966.1	8:91157285-91158748	0.381677	0.022975	3.78828	5.75e-05	0.000687914
ENSG00000233609	RPL10P19	8:8961039-8979025	0.383263	0.030217	2.3709	3.18e-05	0.00040649
ENSG00000224945	AL353150.1	9:89088604-89109934	0.383357	0.052518	2.62741	8.9e-08	1.87e-06
ENSG00000224394	GPC6-AS2	13:93545336-93836144	0.384929	0.130126	1.33508	0.00450375	0.0293182
ENSG00000279485	AC016734.2	2:63517892-63519268	0.384985	0.073281	2.20909	0.00462106	0.0299395
ENSG00000272092	AC087623.2	8:38382364-38383461	0.385373	0.953014	-1.53178	0.00602796	0.0376929
ENSG00000224016	AC092681.1	7:149891191-149909704	0.385679	0.10431	1.67219	0.0001868	0.0019602
ENSG00000259518	LINC01583	15:82088569-82098403	0.38569	0.124389	1.41773	0.00235403	0.017344
ENSG00000201444	RNU6-1082P	9:117704303-117708615	0.385772	0.945645	-1.51928	0.00189185	0.0143169
ENSG00000257042	AC008011.2	12:27958517-27969813	0.385813	0.065312	2.32875	0.00845893	0.0491689
ENSG00000130755	GMFG	19:39328353-39342372	0.38639	0.054077	2.61593	2.67e-06	4.29e-05
ENSG00000280202	AC005831.1	12:3610307-3612003	0.386826	0.07228	2.05441	0.00461337	0.0299218
ENSG00000277152	AC110048.2	15:66860303-66867023	0.386966	0.115005	1.53421	0.00167602	0.0128287
ENSG00000058866	DGKG	3:186105668-186362234	0.387583	0.062116	2.40526	4.64e-07	8.66e-06
ENSG00000175793	SFN	1:26863149-26864456	0.389323	0.015944	3.67776	0.000116677	0.00129614
ENSG00000253372	AC016405.1	8:122807746-122816517	0.390459	0.055154	2.51619	3.27e-06	5.22e-05
XLOC_070712	XLOC_070712	22:50490425-50501812	0.391927	0.129814	1.37828	0.00242847	0.0174535
XLOC_061378	XLOC_061378	2:92466459-92467381	0.392057	0.034605	3.2065	0.00159793	0.0123123
XLOC_034107	XLOC_034107	14:95482088-95498917	0.392057	0.053302	2.64552	3.22e-08	7.39e-07
XLOC_074398	XLOC_074398	3:188913032-188945043	0.392484	0.069401	2.27584	3.87e-07	7.26e-06
ENSG00000259926	AC007342.1	16:53448748-53449590	0.392605	0.003494	3.95224	0.000884859	0.00738658
ENSG00000133800	LYVE1	11:10556966-10611689	0.392963	0.045468	2.60414	3.19e-08	7.33e-07
ENSG00000200732	RNU6-194P	6:119188405-119349755	0.394132	1.26093	-1.87025	1.83e-05	0.000251006
XLOC_115676	XLOC_115676	9:34311513-34312395	0.394402	0.044908	2.56931	0.00696616	0.0427346
ENSG00000185955	C7orf61	7:100456620-100464260	0.394655	0.105546	1.78374	0.000397088	0.00375018
ENSG00000279841	AC092135.3	16:81630193-81632038	0.395514	0.018221	4.16121	4.01e-06	6.25e-05
ENSG00000284479	SMIM39	2:131035092-131035262	0.395771	2.06462	-2.2407	0.00845893	0.0491689
XLOC_120840	XLOC_120840	X:613263-630588	0.396158	2.42877	-2.8014	3.8e-10	1.2e-08
ENSG00000172575	RASGRP1	15:38488103-38565575	0.39617	1.29826	-1.66942	8.8e-05	0.000994873
ENSG00000246145	RRS1-AS1	8:66419589-66428977	0.396459	0.076381	2.14771	1.03e-05	0.000148568
ENSG00000140675	SLC5A2	16:31483002-31490860	0.396806	0.807517	-1.63788	0.000660364	0.00581039
ENSG00000279039	AC011447.6	19:20207192-20209789	0.39691	0.077681	2.13564	0.000414119	0.00389151
ENSG00000257475	AC068888.2	12:53012104-53013921	0.397393	0.062544	2.41822	0.000860935	0.00722892
ENSG00000267274	AC008770.3	19:11939959-11953381	0.399277	0.065264	2.37583	6.97e-07	1.26e-05
ENSG00000261971	MMP25-AS1	16:3037400-3059370	0.399672	0.081756	1.85525	0.000614658	0.00544962
ENSG00000231096	NDUFB4P3	17:19825092-19846901	0.399823	0.108154	1.67793	0.000609673	0.0054102
ENSG00000130208	APOC1	19:44914247-44919349	0.399983	0.89033	-1.4284	0.00604755	0.037787
ENSG00000224892	RPS4XP16	13:51454164-51461315	0.400579	0.042523	2.9815	9.95e-08	2.08e-06
ENSG00000240137	ERICH6-AS1	3:150703528-150723005	0.400752	0.304972	-2.11176	5.28e-05	0.000635501
XLOC_031589	XLOC_031589	14:64490420-64495437	0.401982	0.032997	3.36411	1.41e-08	3.46e-07
XLOC_061381	XLOC_061381	2:92490170-92510429	0.403259	0.017975	4.24289	1.18e-15	7.84e-14
ENSG00000286785	LINC01622	6:958323-1131173	0.40365	0.05926	2.47662	5.47e-06	8.27e-05
ENSG00000257550	AC023509.2	12:53513891-53524666	0.40536	0.115361	1.76042	0.000233397	0.00237874
ENSG00000226237	GAS1RR	9:86948666-87002033	0.405361	0.832075	-1.49629	0.000563814	0.00505537
ENSG00000188820	CALHM6	6:116461370-116463771	0.405377	0.033228	3.23299	0.000214972	0.00220438
ENSG00000188001	TPRG1	3:188947214-189325304	0.406415	0.020688	2.63831	1.72e-05	0.000237578
ENSG00000110002	VWA5A	11:124115362-124147721	0.406704	0.052806	1.57182	0.00072364	0.00632283
ENSG00000139304	PTPRQ	12:80402178-80680271	0.407164	0.636267	-1.93989	6.32e-06	9.47e-05
ENSG00000233493	TMEM238	19:55379245-55384598	0.407755	1.00829	-1.50699	0.000846728	0.00720874
ENSG00000255094	AC090159.1	11:27978669-28019575	0.408491	0.119469	1.55833	0.00029724	0.00294959
ENSG00000146950	SHROOM2	X:9786429-9949443	0.409388	0.143337	1.30054	0.00231808	0.0171294
ENSG00000176435	CLEC14A	14:38254103-38256369	0.409538	0.919013	-1.37443	0.00512084	0.0328455
ENSG00000279319	AC105074.1	18:44986109-44989203	0.409695	0.097629	1.84738	0.00117135	0.00952218
ENSG00000250802	ZBED3-AS1	5:77086688-77166909	0.41133	0.131375	1.41615	0.00344625	0.0237749
ENSG00000202259	RNU6-1318P	1:99993673-100022457	0.412513	0.077324	2.15325	0.000146896	0.00156989
ENSG00000197332	AC008543.1	19:11639754-11686569	0.413109	0.091521	1.66689	0.000122674	0.0013323
ENSG00000275630	AC004816.2	14:70822004-70823984	0.414476	1.07066	-1.58241	0.00147013	0.0114092
ENSG00000183668	PSG9	19:43211791-43269530	0.415033	0.058362	2.43572	7.96e-07	1.41e-05
ENSG00000213976	AC010615.1	19:21382865-21387654	0.415166	0.130241	1.42149	0.00437075	0.0285883
XLOC_037854	XLOC_037854	15:74404316-74407063	0.415324	1.2525	-1.80439	0.000129388	0.00139917
ENSG00000177452	AL161742.1	1:63774005-64049724	0.416017	1.37833	-1.94396	0.00088988	0.00742232
ENSG00000230333	AC004160.1	7:11180902-11520175	0.41671	0.025897	2.77882	0.000872039	0.00730181
ENSG00000267120	AD000671.2	19:35738801-35745445	0.416897	0.130271	1.82605	0.000211002	0.00217254
ENSG00000237226	RPS3AP39	11:3549745-3550519	0.418504	0.009114	3.95224	0.000884859	0.00738658
ENSG00000260698	AL591848.3	1:246682108-246685075	0.418714	0.101995	1.82318	0.00137481	0.0109424
XLOC_098452	XLOC_098452	6:82364186-82366973	0.418734	0.967199	-1.40372	0.00330864	0.0229254
ENSG00000250072	SH3TC2-DT	5:149063254-149129578	0.419094	0.043056	2.3241	1.42e-05	0.000197829
ENSG00000276570	AC010327.6	19:55227219-55230279	0.419983	0.119634	1.58355	0.00452978	0.0294495
ENSG00000145244	CORIN	4:47593999-47838106	0.420164	1.27754	-1.97933	3.64e-06	5.7e-05
ENSG00000276337	AC105429.1	16:87470370-87474370	0.422928	0.089981	1.97407	0.000279483	0.002789
ENSG00000245281	AC124242.1	8:18084386-18097644	0.42311	0.033822	2.00964	0.000213497	0.00219448
ENSG00000248751	AC004997.1	22:30285238-30299482	0.423425	0.009065	5.27903	5.43e-18	4.9e-16
ENSG00000284952	AC104472.3	3:155763043-155854442	0.423863	0.105137	1.79545	2.74e-05	0.00035923
ENSG00000266805	AP005432.1	18:9506242-9509726	0.42496	0.108034	1.71797	0.00157992	0.0121984
ENSG00000280241	AC079298.3	4:153948718-154300500	0.425561	0.070054	1.91688	1.41e-05	0.000196147
ENSG00000177725	AC105206.1	8:22169338-22171710	0.426276	0.116608	1.60802	0.00563919	0.0355869
ENSG00000234663	LINC01934	2:181084874-181409321	0.426711	0.122673	1.39595	0.00387827	0.0263392
ENSG00000259209	AC004943.1	16:72805998-72809872	0.427342	0.074673	2.26329	0.00348955	0.0240297
XLOC_079212	XLOC_079212	4:28606460-28633539	0.427812	1.98025	-2.29369	1.64e-07	3.32e-06
ENSG00000167641	PPP1R14A	19:38251237-38256532	0.429139	1.40292	-1.82071	0.000178147	0.00187262
ENSG00000286161	AC104066.3	4:52712492-52722377	0.432909	0.82367	-1.40529	0.00159766	0.0123123
ENSG00000236699	ARHGEF38	4:105552620-105708093	0.433537	0.114415	1.68374	0.0011363	0.00927981
ENSG00000285857	AC016727.3	2:61527340-61529160	0.433951	0.056502	2.53647	0.000404469	0.00380795
ENSG00000273295	AP000350.6	22:23901432-23907068	0.434488	0.131651	1.48138	0.00244188	0.0174908
ENSG00000144681	STAC	3:36380344-36548007	0.435914	0.97534	-1.66646	8.11e-05	0.000924613
ENSG00000258130	AC106782.1	16:30204316-30209071	0.436075	0.767535	-1.36276	0.005549	0.0350912
ENSG00000180730	SHISA2	13:26044597-26051031	0.437239	1.29349	-1.77716	6.51e-05	0.000770473
ENSG00000184349	EFNA5	5:107376889-107670937	0.439267	0.074604	2.07975	1.97e-05	0.000263593
ENSG00000240571	AC087071.2	7:130166118-130205361	0.439641	0.144131	1.39109	0.00135644	0.0108138
ENSG00000111846	GCNT2	6:10492223-10629368	0.440153	0.029102	3.60869	4.88e-10	1.52e-08
ENSG00000243302	AC018638.4	7:128651185-128652334	0.441831	0.07825	2.09416	0.00813533	0.0476186
ENSG00000102409	BEX4	X:103215108-103217246	0.443015	0.945442	-1.3068	0.00775915	0.0457904
ENSG00000272983	AL117339.4	10:38137337-38144399	0.443484	0.11204	1.73968	0.00032693	0.00313776
ENSG00000237807	AC022034.1	8:53493523-53524336	0.444472	0.035509	2.76549	9.35e-09	2.35e-07
ENSG00000169851	PCDH7	4:30720415-31146805	0.44487	1.44398	-1.62447	0.000134769	0.00145007
ENSG00000236714	LINC01844	5:142716229-142761612	0.444885	0.184701	1.82265	8.4e-05	0.000956112
ENSG00000242798	AC073842.2	7:100115214-100127692	0.44602	0.113596	2.04983	2.95e-05	0.000386027
ENSG00000157766	ACAN	15:88803442-88875354	0.446394	0.093978	1.67454	0.000103393	0.0011584
ENSG00000265479	DTX2P1-UPK3BP1-PMS2P11	7:76959835-77044142	0.446896	0.144031	1.33479	0.00182387	0.0138687
ENSG00000268592	AL355312.3	6:149820397-149919507	0.447252	2.15186	-1.34772	0.00129684	0.0103937
ENSG00000137672	TRPC6	11:101451564-101872562	0.448307	1.28692	-1.51527	0.000304706	0.00301672
ENSG00000224389	C4B	6:32014795-32035418	0.448584	1.52099	-2.67999	4.98e-09	1.33e-07
ENSG00000188399	ANKRD36P1	Y:26409815-26437360	0.450334	0.603747	-1.84639	3.69e-05	0.000467688
ENSG00000179219	LINC00311	16:85282958-85285963	0.450712	0.123773	1.58892	0.00412782	0.0274275
ENSG00000225951	ODF2-AS1	9:128460571-128473012	0.451369	0.147435	1.38831	0.00268254	0.0190247
ENSG00000244578	LINC01391	3:138935189-138944020	0.452085	0.057042	1.83365	0.000909654	0.00757257
ENSG00000236567	TCF3P1	9:5110913-5112849	0.454681	0.059272	2.68043	0.000118807	0.00131104
ENSG00000233509	ZNF197-AS1	3:44617128-44624797	0.456065	0.098982	1.96637	4.84e-05	0.000586286
ENSG00000269300	AC008734.1	19:8812608-8824194	0.456109	0.120775	1.68487	0.000799755	0.00689983
ENSG00000163126	ANKRD23	2:96824526-96857934	0.457419	0.714325	-1.54084	0.000394497	0.00372805
ENSG00000270050	AL035427.1	X:102599607-102659712	0.458195	0.111293	1.82491	2.79e-05	0.000365456
ENSG00000286670	AL450467.1	9:2652856-2654371	0.462076	0.063656	2.59455	0.000511792	0.00467977
ENSG00000270923	TAS2R6P	7:141787815-141788640	0.462763	0.045608	2.72871	0.00338513	0.0233801
ENSG00000186409	CCDC30	1:42463221-42657190	0.463603	0.08936	2.62503	8.89e-07	1.56e-05
ENSG00000091262	ABCC6	16:16148928-16223522	0.463634	0.035039	1.46709	0.00103025	0.00848509
ENSG00000077063	CTTNBP2	7:117710651-117874139	0.464686	0.045586	3.46627	8.36e-14	4.3e-12
ENSG00000277369	AC010654.1	16:11745276-11801254	0.46717	0.067653	2.8075	7.24e-08	1.56e-06
ENSG00000102802	MEDAG	13:30906271-30925572	0.468581	1.14876	-1.50558	0.000417396	0.00391863
ENSG00000237249	Z99127.3	1:174892417-174893155	0.469701	0.002271	4.03907	0.000575412	0.00513948
ENSG00000243649	CFB	6:31945650-31952084	0.470453	2.42864	-3.47573	2.82e-12	1.22e-10
ENSG00000188659	SAXO2	15:82262810-82284930	0.471457	0.109682	2.1343	0.00033982	0.00325112
ENSG00000108556	CHRNE	17:4852000-4935943	0.473069	0.823436	-1.73418	0.00068974	0.0060512
ENSG00000242419	PCDHGC4	5:141484997-141512979	0.47345	0.108306	1.90358	2.73e-05	0.000357923
ENSG00000082397	EPB41L3	18:5392381-5630700	0.475672	0.836024	-1.77753	7.26e-05	0.000850278
ENSG00000286931	AL136419.3	14:24007185-24027782	0.475941	0.103663	1.98611	9.42e-06	0.000136933
ENSG00000222503	RF00019	10:103616918-103724335	0.476053	0.051819	2.88399	3.52e-07	6.63e-06
ENSG00000267699	AC091551.1	18:50968019-51058144	0.476525	0.104224	1.97734	4.44e-06	6.91e-05
ENSG00000250064	AC097480.1	4:28373992-28606291	0.476867	2.23251	-2.40884	3.09e-08	7.1e-07
ENSG00000171246	NPTX1	17:80466834-80477843	0.477394	1.42755	-1.80385	3.76e-05	0.000475787
ENSG00000279759	AC118344.2	19:40355842-40360606	0.480263	0.116449	1.83762	0.000262593	0.00264145
ENSG00000225402	AC010878.1	2:37816915-37817961	0.480579	0.093272	2.09416	0.00813533	0.0476186
XLOC_079138	XLOC_079138	4:26787499-26788618	0.480595	0.018174	3.73407	8.17e-05	0.00093176
ENSG00000214309	MBLAC1	7:100126785-100128495	0.481894	1.13303	-1.4789	0.00384028	0.0261401
ENSG00000110693	SOX6	11:15966449-16739591	0.482033	0.047256	2.25914	7.17e-07	1.29e-05
ENSG00000253334	AC132219.1	8:81791823-81839715	0.482213	0.00128	5.67265	2.4e-09	6.7e-08
ENSG00000128606	LRRC17	7:102913000-102945111	0.483895	1.51112	-1.85959	1.96e-05	0.00026277
ENSG00000267606	AC006116.9	19:56354493-56368053	0.48455	0.056161	2.27548	1.59e-05	0.000220829
ENSG00000211459	MT-RNR1	MT:648-1601	0.488074	0.046893	2.93898	0.0011736	0.00952252
ENSG00000263503	MAPK8IP1P2	17:45600869-45602340	0.488431	0.08904	2.18719	0.00220539	0.0163852
ENSG00000237655	AC073834.1	2:177603089-177618705	0.490108	0.112872	1.90221	2.65e-05	0.000349515
ENSG00000228212	OFD1P17	5:37201604-37224324	0.490734	0.141937	1.79266	0.000274843	0.00274907
ENSG00000142178	SIK1	21:43414483-43427189	0.491225	0.780865	-1.30938	0.0038071	0.0259553
ENSG00000267325	LINC01415	18:55776727-55781722	0.493173	1.81384	-2.03586	2e-05	0.000267802
ENSG00000141519	CCDC40	17:80036632-80100613	0.493888	0.057166	2.22185	1.36e-05	0.000190262
ENSG00000282915	AC091769.2	10:72467749-72473304	0.495503	0.155491	1.44862	0.0028206	0.0199051
ENSG00000256029	AL590560.1	1:159834474-159873053	0.495853	0.187829	1.472	0.000869127	0.00728756
ENSG00000249087	ZNF436-AS1	1:23368997-23371839	0.496943	0.251452	1.91668	0.000931706	0.00773691
ENSG00000203321	CARNMT1-AS1	9:74952968-75017449	0.49744	0.121539	1.74149	0.000216757	0.00222083
ENSG00000135604	STX11	6:144150526-144188370	0.498389	1.10973	-1.36923	0.00114528	0.00933927
ENSG00000251548	AC106760.2	5:10664495-10665113	0.499122	0.054339	2.94537	0.0052473	0.0334856
ENSG00000262514	AC020978.6	16:68199795-68200981	0.499164	0.002456	4.75498	7.53e-06	0.000112073
ENSG00000260859	AC025280.1	16:84828263-84829242	0.501145	0.082076	2.35109	0.00390492	0.0264774
ENSG00000214262	ANKRD36BP1	1:168245565-168247343	0.503205	0.015192	4.11954	5.52e-06	8.34e-05
XLOC_087355	XLOC_087355	5:122837009-122842345	0.503463	0.123246	1.78136	0.000300276	0.00297678
ENSG00000142149	HUNK	21:31873020-32044633	0.503911	0.119944	1.55491	0.000231472	0.00236072
ENSG00000267927	AC010320.1	19:52157446-52177002	0.504113	0.075733	2.45842	5.59e-07	1.02e-05
ENSG00000227825	SLC9A7P1	12:98453835-98457145	0.504992	0.110317	1.95666	0.000817574	0.00702941
ENSG00000111907	TPD52L1	6:125119049-125264407	0.506335	1.05723	-1.41584	0.00231145	0.0170889
ENSG00000260661	AC116903.2	15:92120581-92331037	0.506805	0.058599	3.10762	1.25e-11	4.91e-10
ENSG00000285943	AC112128.1	3:113361901-113515187	0.506811	1.56484	-1.80832	1.99e-05	0.000266016
ENSG00000261126	RBFADN	18:80046900-80095482	0.507859	0.17971	1.39254	0.00187029	0.0141823
ENSG00000251661	AC136475.1	11:318640-325631	0.508217	0.029223	2.45641	0.000325735	0.00312728
ENSG00000186510	CLCNKA	1:16018875-16034050	0.508513	0.002979	4.75818	1.77e-08	4.25e-07
ENSG00000226952	AC093019.1	1:100085031-100107057	0.509029	0.096715	2.13829	4.1e-05	0.000513644
ENSG00000285702	AC211476.5	7:73039696-73069506	0.509186	0.046058	3.24415	4.92e-12	2.04e-10
XLOC_110689	XLOC_110689	8:89103628-89108619	0.514884	0.13623	1.68795	0.000599361	0.00532497
ENSG00000280344	AC009166.2	16:51176066-51178898	0.515041	0.126723	1.76101	0.00126922	0.0101913
ENSG00000266127	ZNF415P1	18:9785108-9787805	0.516857	0.126441	1.76371	0.0013415	0.0107089
ENSG00000224891	AC007899.1	2:37147706-37149304	0.518841	0.056992	2.77882	0.000872039	0.00730181
ENSG00000288079	AC026329.1	3:113211565-113271144	0.519165	0.193368	1.3007	0.0040212	0.0271569
ENSG00000241404	EGFL8	6:32164595-32168281	0.52009	0.816676	-1.46398	0.00383797	0.0261303
ENSG00000282849	AL359834.1	1:200462906-200483604	0.520423	2.62416	-2.84242	1.81e-10	5.96e-09
ENSG00000253716	MINCR	8:143280161-143281690	0.522276	0.976136	-1.7055	0.00259576	0.0184822
ENSG00000223361	FTH1P10	5:17353695-17354624	0.522623	1.71598	-1.96663	0.000754736	0.00655461
ENSG00000129159	KCNC1	11:17734774-17992952	0.522743	0.051403	3.12025	9.11e-06	0.000132614
ENSG00000230699	AL645608.2	1:911435-914948	0.524476	0.090052	2.32155	2.44e-05	0.000322826
XLOC_021644	XLOC_021644	11:125849745-125850539	0.525511	0.044316	2.80226	0.00237037	0.0173922
ENSG00000225521	AC005237.1	2:240998820-241064116	0.526245	0.117899	1.93269	0.00648527	0.0401524
ENSG00000273557	AC008781.3	5:141468465-141471528	0.526861	0.135366	1.73561	0.0012408	0.00999503
ENSG00000232437	RPS26P42	10:75125217-75125862	0.527441	0.077607	2.56931	0.00696616	0.0427346
ENSG00000224116	INHBA-AS1	7:41689537-41779388	0.529947	1.42697	-1.65033	0.00015325	0.00163201
ENSG00000269091	AC010624.3	19:50043196-50051062	0.531122	0.178203	1.60985	0.00246668	0.0176517
ENSG00000237080	EHMT2-AS1	6:31877808-31886590	0.53384	0.137438	1.71139	0.00050255	0.00465141
ENSG00000240731	AL139287.1	1:1317581-1318689	0.534124	1.5189	-1.72863	0.000794463	0.00686007
ENSG00000274015	AL136038.5	14:63642035-63665593	0.534729	0.168813	1.54113	0.000565294	0.00506217
ENSG00000255351	AC023946.1	11:11352426-11353307	0.536358	0.080407	2.29	0.00528628	0.0336559
ENSG00000263388	AC002347.2	17:10680555-10686815	0.536979	0.127913	1.77574	0.00561466	0.0354544
ENSG00000253645	AC108863.1	8:38970360-38973011	0.539286	0.078722	2.49312	1.83e-05	0.000250888
ENSG00000201820	RF00019	14:51249763-51254846	0.539329	0.066082	2.68973	4.59e-06	7.11e-05
ENSG00000203327	AC012358.1	2:55214387-55216126	0.541037	0.126497	1.79291	0.00264123	0.0187449
ENSG00000259398	AC090970.1	15:52033707-52035625	0.542689	0.105114	2.16471	0.000339042	0.00324573
ENSG00000226056	MTND4P32	X:102799942-102801399	0.545989	0.073758	2.53647	0.000404469	0.00380795
ENSG00000168702	LRP1B	2:140231423-142131701	0.546293	0.066486	1.60236	0.000139447	0.0014956
ENSG00000226163	AL513185.1	10:72463066-72602926	0.546572	0.153425	1.61211	0.00020966	0.00216094
ENSG00000127366	TAS2R5	7:141790217-141791367	0.547802	0.058446	2.98439	0.000252157	0.00254157
ENSG00000261433	AC002347.1	17:10658542-10659082	0.547865	0.019066	3.76112	0.00334606	0.0231473
ENSG00000279281	AC015883.1	17:57448218-57450291	0.551088	0.160719	1.54473	0.00646592	0.0400903
ENSG00000254870	ATP6V1G2-DDX39B	6:31530219-31546608	0.551268	1.87641	-1.97677	8.21e-06	0.000121171
ENSG00000281641	SAMD12-AS1	8:118620498-118906155	0.552445	0.625813	1.48177	0.00497182	0.0320261
ENSG00000184274	LINC00315	21:45300245-45317442	0.552719	0.006155	4.2585	8.76e-11	3.03e-09
XLOC_061468	XLOC_061468	2:93676009-93742738	0.553321	0.140058	1.76775	3.57e-05	0.000453095
XLOC_013350	XLOC_013350	10:32353851-32355508	0.553394	0.083852	2.39065	0.000162828	0.00172851
ENSG00000238019	AL360169.1	6:158313916-158449256	0.553801	0.108527	2.11504	1.09e-05	0.000156473
ENSG00000286029	AL442003.2	10:49988716-50008076	0.554515	0.047647	3.32218	6.33e-12	2.57e-10
ENSG00000224463	AC079354.1	2:202206296-202238545	0.559414	0.187595	1.34519	0.00421459	0.027675
ENSG00000163734	CXCL3	4:74036589-74038807	0.559746	2.72028	-2.40515	1.67e-06	2.77e-05
ENSG00000271270	TMCC1-AS1	3:129893811-129918575	0.560375	0.176291	2.02127	1.46e-05	0.000203716
ENSG00000107611	CUBN	10:16823966-17129817	0.561145	0.125199	1.36429	0.00124443	0.0100195
ENSG00000254692	AL136295.1	14:24189157-24216059	0.562507	1.34642	-1.4367	0.00073515	0.00641223
ENSG00000248694	AC079226.1	4:182755098-182774955	0.562685	0.151996	1.64428	0.000783401	0.00677038
ENSG00000112365	ZBTB24	6:109462594-109483237	0.563119	1.2588	-1.37292	0.00119469	0.00966757
ENSG00000260645	AL359715.2	6:80466958-80469080	0.563316	0.147239	1.69607	0.00282199	0.0199051
ENSG00000228540	AC073326.1	7:110724159-110725825	0.564916	0.120775	2.01309	0.000931128	0.00773691
ENSG00000100867	DHRS2	14:23630115-23645639	0.565436	0.063659	1.83365	0.000909654	0.00757257
ENSG00000272181	AC012557.2	3:64019508-64019925	0.56625	0.025213	3.54077	0.00839028	0.0488925
ENSG00000257896	AC093012.1	12:43731733-43754464	0.566599	0.069352	2.79502	6.67e-08	1.44e-06
ENSG00000101938	CHRDL1	X:110673856-110795819	0.571015	2.20608	-1.56442	0.000199462	0.00206573
XLOC_117888	XLOC_117888	GL000205.2:136256-138340	0.572129	0.073601	2.61327	2.11e-05	0.000281528
ENSG00000250709	CCDC169-SOHLH2	13:36168794-36297842	0.572369	0.233191	1.31512	0.00232364	0.0171537
ENSG00000268583	AC011466.1	19:48204071-48215533	0.573343	0.015465	3.51512	8.61e-08	1.81e-06
ENSG00000279179	AL662907.2	1:33159803-33181553	0.574322	0.041378	1.67735	0.000623824	0.0055179
ENSG00000261451	AC104964.3	8:10433672-10438312	0.575236	0.157779	1.64428	0.000783401	0.00677038
ENSG00000214846	AC114744.1	4:15707610-15731959	0.577022	0.076794	2.69032	2.24e-08	5.27e-07
ENSG00000085741	WNT11	11:76186325-76210736	0.579315	0.105746	1.36923	0.00216597	0.016132
XLOC_097838	XLOC_097838	6:70667883-70699371	0.58161	0.141724	1.82036	2.75e-05	0.000360739
ENSG00000278396	AL122023.1	14:93334528-93335057	0.582671	0.005712	3.85984	0.00136958	0.010907
ENSG00000269939	PCF11-AS1	11:83185521-83187036	0.582903	0.12129	2.03796	0.000974164	0.00807168
ENSG00000149243	KLHL35	11:75422394-75430629	0.583289	1.49159	-1.56854	0.000665976	0.00585635
XLOC_118082	XLOC_118082	KI270711.1:20030-27439	0.5837	0.132263	1.91243	4.74e-05	0.000579558
ENSG00000214203	RPS4XP1	12:100009052-100009838	0.584289	0.057128	2.93898	0.0011736	0.00952252
ENSG00000135205	CCDC146	7:77122434-77329533	0.584535	0.270752	1.3835	0.00446382	0.0291022
ENSG00000240873	RPS29P22	17:28042777-28132879	0.584576	0.080085	2.63867	2.53e-08	5.94e-07
ENSG00000244731	C4A	6:31982057-32002681	0.585544	1.69906	-2.53009	2.11e-08	4.99e-07
ENSG00000187534	PRR13P5	19:39943239-39943680	0.586116	0.037542	3.65515	0.00528154	0.0336559
ENSG00000236474	GCNT1P1	20:18420160-18421454	0.58636	0.050389	3.24647	4.27e-05	0.000533355
XLOC_116571	XLOC_116571	9:87265345-87277037	0.587176	0.179076	1.49547	0.00081724	0.00702941
ENSG00000164122	ASB5	4:176213673-176277571	0.587448	2.80024	-3.33389	6.01e-13	2.83e-11
ENSG00000182584	ACTL10	20:33666943-33668525	0.588368	1.62138	-1.67733	0.000560262	0.00502777
XLOC_118568	XLOC_118568	X:24082304-24092484	0.588513	0.051126	3.30295	5.14e-11	1.85e-09
ENSG00000251193	AC112203.1	5:97737894-97738913	0.588916	0.114098	2.14793	0.00406587	0.0274094
ENSG00000189089	RIMKLBP1	21:36043888-36058906	0.59091	0.070269	2.57569	5.56e-06	8.37e-05
ENSG00000237852	AC119800.1	1:65486406-65494188	0.591063	0.138577	1.86165	6.61e-05	0.000780377
ENSG00000253586	AC067817.1	8:38799643-38802296	0.591516	0.08052	2.63424	5.52e-06	8.34e-05
ENSG00000248503	AL356235.1	X:77910741-77964890	0.593262	0.082865	2.49953	2.07e-08	4.95e-07
ENSG00000170801	HTRA3	4:8269754-8307098	0.594053	1.37236	-1.40582	0.000860668	0.00722892
ENSG00000238188	AL049733.1	X:130634983-130667644	0.594228	0.148362	1.78205	0.00221541	0.0164515
ENSG00000272507	RNU6-88P	10:12100191-12121211	0.595672	0.152831	3.76955	9.03e-13	4.17e-11
XLOC_024295	XLOC_024295	12:105446857-105577802	0.59673	1.79063	-1.75641	3.35e-05	0.000427484
ENSG00000261632	AC022872.1	15:71972206-72040265	0.596906	0.080481	2.56931	0.00696616	0.0427346
ENSG00000136099	PCDH8	13:52842889-52848641	0.597038	0.095835	2.2687	5.36e-06	8.23e-05
ENSG00000124466	LYPD3	19:43460787-43465608	0.597216	0.967218	-1.34995	0.003961	0.0268164
ENSG00000267009	AC007780.1	17:68413623-68524949	0.598309	0.233531	1.36299	0.00611593	0.0380826
ENSG00000136828	RALGPS1	9:126914774-127223166	0.59898	0.257191	1.59448	0.000460926	0.00429651
ENSG00000258745	AL358334.3	14:50910091-50915493	0.602148	0.040369	3.62939	1.54e-09	4.45e-08
ENSG00000181195	PENK	8:56436674-56446671	0.60263	2.40216	-2.48985	2.21e-07	4.34e-06
ENSG00000243422	RPL23AP49	3:75624275-75670156	0.603195	0.101535	1.69835	9.17e-05	0.00103434
ENSG00000198934	MAGEE1	X:76427724-76431353	0.605154	0.111193	2.22726	2.67e-05	0.000350389
ENSG00000286619	AC119673.2	1:205813322-205896082	0.606288	1.66158	-2.50679	1.56e-08	3.78e-07
ENSG00000250116	AC018682.1	2:46543000-46580238	0.606913	1.51102	-1.34897	0.00489751	0.031615
ENSG00000256827	AC068790.1	12:123973192-124012162	0.607745	0.193043	1.4296	0.00218394	0.0162418
ENSG00000220868	MRPL35P1	6:13949095-13949666	0.60799	0.041555	3.1246	0.00236482	0.0173853
ENSG00000130988	RGN	X:47078355-47093314	0.609977	0.109625	2.13247	5.24e-06	8.06e-05
XLOC_107380	XLOC_107380	8:48418874-48424648	0.611048	0.069827	2.9099	2.51e-08	5.88e-07
ENSG00000271361	HTATSF1P2	6:3023142-3023772	0.61131	0.106611	2.32875	0.00845893	0.0491689
ENSG00000221882	AC087498.2	17:3276942-3386317	0.6128	0.03001	2.93898	0.0011736	0.00952252
ENSG00000279948	AC008895.1	19:46946535-46949156	0.614892	0.140427	1.91902	0.00042006	0.00394118
ENSG00000183780	SLC35F3	1:233904676-234324511	0.615365	3.15537	-2.53637	5.49e-09	1.46e-07
ENSG00000225096	AL445250.1	6:57946300-58438364	0.615711	0.171324	1.31034	0.00389981	0.0264735
ENSG00000253227	AC090192.2	8:124271667-124279580	0.618253	0.053572	3.33527	4.06e-09	1.09e-07
ENSG00000228277	UMLILO	4:73710302-73714527	0.618578	0.19054	1.48465	0.00230275	0.0170329
ENSG00000225125	RANP4	X:136807223-136807877	0.620803	0.056488	2.80226	0.00237037	0.0173922
ENSG00000148832	PAOX	10:133379261-133391694	0.621644	3.98561	-3.55273	2.44e-14	1.35e-12
ENSG00000233230	AC079807.1	2:47832407-47907810	0.621804	0.187706	1.51215	0.000379581	0.00360177
ENSG00000270722	RF00003	1:145465617-145465780	0.622223	2.95065	-2.3904	0.00159155	0.0122788
ENSG00000116661	FBXO2	1:11637018-11655785	0.622346	1.6199	-1.72818	7.61e-05	0.00087053
ENSG00000237118	CYP2F2P	19:40818414-40826776	0.622679	0.139704	1.89881	0.00160424	0.0123514
ENSG00000255292	AP002884.3	11:112086824-112193805	0.623092	0.172992	1.74846	5.13e-05	0.000618714
XLOC_042407	XLOC_042407	16:89840752-89873459	0.623685	1.51092	-1.31696	0.00196806	0.0148192
ENSG00000272578	AP000347.1	22:23658094-23717356	0.624636	0.084064	3.40223	1.71e-10	5.63e-09
ENSG00000274023	AL360169.2	6:158282841-158428379	0.625561	0.014514	5.20965	2.18e-25	4.14e-23
ENSG00000163053	SLC16A14	2:230034982-230068993	0.627018	0.174896	1.46346	0.000645877	0.00569123
ENSG00000198729	PPP1R14C	6:150143044-150250392	0.627659	1.78916	-1.72527	4.44e-05	0.000553102
ENSG00000256040	PAPPA-AS1	9:116398157-116400606	0.627758	0.187537	1.49607	0.00505591	0.0324844
ENSG00000273118	AC093865.1	2:212581357-213021545	0.629213	0.061711	3.13555	2.04e-12	9e-11
ENSG00000224363	FP700111.1	1:144641371-144955518	0.629633	0.197714	1.51102	0.000537733	0.00484749
ENSG00000227200	AL162724.1	9:124262876-124265809	0.629651	0.147329	1.87168	0.000442375	0.00413639
ENSG00000158270	COLEC12	18:316737-500722	0.629694	4.40897	-2.78561	2.18e-10	7.18e-09
ENSG00000116652	DLEU2L	1:63547082-63550636	0.631817	0.209569	1.36499	0.00567842	0.0357895
XLOC_048538	XLOC_048538	18:10376434-10378844	0.631863	0.174894	1.58261	0.00321551	0.0223503
ENSG00000285644	AC108448.3	11:3026600-3064707	0.633165	0.104419	2.29935	4.73e-07	8.81e-06
ENSG00000247363	AC090061.1	12:68674371-68742473	0.63329	0.225811	1.57059	0.000236571	0.00240946
ENSG00000285329	AC025283.3	16:3365099-3479550	0.633307	0.1127	2.27132	4.66e-07	8.7e-06
ENSG00000153363	LINC00467	1:211382736-211435570	0.634199	0.848761	-1.56922	0.000290631	0.00289031
ENSG00000228657	RPL23AP58	10:102549983-102617418	0.634837	0.17592	1.62428	0.0016546	0.0126808
XLOC_123444	XLOC_123444	Y:7434418-7520522	0.635042	1.61326	-1.45878	0.000508576	0.00467977
ENSG00000226800	CACTIN-AS1	19:3607247-3620318	0.6358	1.19259	-1.39798	0.00118228	0.00958261
ENSG00000173867	AC013489.1	15:88459501-88546585	0.637412	0.115785	2.24661	2.22e-07	4.35e-06
ENSG00000254936	AF131215.4	8:11123381-11126064	0.637951	0.134739	1.99197	0.000244215	0.00247642
ENSG00000271370	AC007619.2	12:12357438-12465912	0.638465	0.133454	2.04077	2.57e-05	0.000340028
ENSG00000005379	TSPOAP1	17:58301228-58328795	0.640273	0.401635	1.51854	0.000692141	0.00606872
ENSG00000248592	STIMATE-MUSTN1	3:52833121-52897562	0.640424	0.052502	3.23627	5.96e-11	2.12e-09
ENSG00000224707	E2F3-IT1	6:20437821-20440178	0.6421	0.175546	1.6389	0.00235879	0.0173706
ENSG00000233383	AC073089.1	7:67067334-67195323	0.643411	0.088632	2.28806	1.88e-06	3.11e-05
ENSG00000105963	ADAP1	7:897900-955407	0.643544	2.53953	-2.31634	1.5e-07	3.05e-06
ENSG00000235649	MXRA5Y	Y:11957208-11987386	0.643759	0.211233	1.39011	0.00115024	0.00936824
ENSG00000278719	MCM8-AS1	20:5984834-6005821	0.644199	0.141067	1.96194	8.12e-05	0.000926492
ENSG00000087589	CASS4	20:56412112-56460387	0.644614	0.182356	1.60569	0.00019634	0.00203479
ENSG00000232036	AL078645.2	1:184566511-184567835	0.644772	0.160098	1.76488	0.00355334	0.0243964
ENSG00000259381	AC090695.1	15:100629962-100648632	0.645077	0.024681	3.15122	8.8e-08	1.85e-06
ENSG00000237748	UQCRBP1	X:56729565-56817549	0.645934	0.041711	3.76112	0.00334606	0.0231473
XLOC_010509	XLOC_010509	10:13212447-13213950	0.646024	0.149204	1.82454	0.00218391	0.0162418
ENSG00000251461	AC091133.3	17:48999160-49040022	0.646602	0.064099	3.03151	0.000186219	0.00195478
ENSG00000182195	LDOC1	X:141111605-141177125	0.647115	0.149801	1.35817	0.00172903	0.0131975
ENSG00000257530	AC048344.1	12:32104117-32294130	0.648288	1.07368	-2.30031	9.48e-08	1.99e-06
ENSG00000233143	DIRC3-AS1	2:217261699-217336120	0.648424	0.145713	1.56731	0.000294228	0.00292355
ENSG00000177363	LRRN4CL	11:62686406-62689530	0.648659	2.9332	-2.38577	1.6e-07	3.23e-06
ENSG00000279701	AP003497.2	11:87422860-87554867	0.648676	0.16687	1.89064	0.000301944	0.00299134
ENSG00000233806	LINC01237	2:241881363-242078722	0.64993	0.171987	3.06556	8e-12	3.2e-10
ENSG00000271092	TMEM56-RWDD3	1:95117923-95247225	0.651395	0.002726	7.66902	1.62e-38	9.06e-36
ENSG00000241890	RPL13P4	15:75371286-75392426	0.65554	0.199741	1.41886	0.0013092	0.0104788
ENSG00000232732	AC097717.1	2:199867396-199911159	0.656219	0.069744	3.11968	7.35e-07	1.31e-05
ENSG00000214796	AC098934.1	1:202851828-202861620	0.656421	0.185103	1.62513	0.00233589	0.0172189
ENSG00000240622	RPL7P15	3:124033362-124298890	0.656869	0.206197	1.45202	0.00203818	0.0152937
ENSG00000198157	HMGN5	X:81113701-81201942	0.659296	0.1366	1.65953	0.000259607	0.00261316
XLOC_058803	XLOC_058803	2:213007907-213147753	0.6604	0.11173	2.34778	6.06e-08	1.31e-06
ENSG00000271129	AC009027.1	16:69022852-69083657	0.66319	0.117734	2.27549	0.000153941	0.00163822
ENSG00000118557	PMFBP1	16:72112157-72176878	0.664755	0.111049	1.83274	0.000134628	0.00144907
ENSG00000178404	CEP295NL	17:78870910-78903217	0.666163	0.127691	2.51179	4.57e-07	8.54e-06
ENSG00000232486	AL592437.2	9:105758164-105760755	0.666199	0.223916	1.34295	0.00822554	0.0480719
ENSG00000248161	AC098487.1	4:102418602-102450010	0.667932	0.045882	3.47318	5.02e-13	2.39e-11
ENSG00000088756	ARHGAP28	18:6729718-6915716	0.668458	0.347769	1.40625	0.00191409	0.0144707
ENSG00000185585	OLFML2A	9:124777133-124814885	0.669294	3.65762	-2.6629	1.16e-09	3.41e-08
ENSG00000121743	GJA3	13:20138255-20161052	0.670756	0.177297	1.70235	8.85e-05	0.000999847
ENSG00000212568	RNU6-1254P	7:66886351-66899171	0.671854	0.126832	2.1579	5.26e-05	0.000633657
ENSG00000105246	EBI3	19:4229523-4237528	0.673725	1.58082	-1.61337	0.000218991	0.00224177
ENSG00000270115	AL513327.3	1:33261212-33261680	0.673803	0.071718	2.94537	0.0052473	0.0334856
ENSG00000237993	AL365318.1	1:115976387-116020767	0.67673	0.046652	3.6021	1.15e-10	3.93e-09
ENSG00000237551	AC096775.1	7:96189363-96322040	0.678904	0.068149	3.06753	5.97e-10	1.83e-08
ENSG00000254398	AC055876.2	15:28668337-28684696	0.679078	0.056925	3.24322	2.95e-08	6.81e-07
ENSG00000252943	RNU6-264P	9:19060195-19080561	0.682144	0.14872	1.96649	7.55e-05	0.000865284
XLOC_036664	XLOC_036664	15:30432018-30470999	0.682414	0.210224	1.48271	0.000495198	0.00459323
ENSG00000223429	AL139156.1	1:52142183-52237903	0.683343	0.063451	3.09057	1.15e-05	0.000165824
ENSG00000230530	LIMD1-AS1	3:45595925-45689200	0.683413	0.238776	1.33938	0.0014475	0.0112394
ENSG00000280228	AC079753.1	2:112840328-112844195	0.683955	0.067625	3.07341	2.55e-08	5.96e-07
ENSG00000230735	AC093423.2	1:89629725-89676386	0.684172	0.199061	1.56498	0.000238464	0.00242792
ENSG00000172986	GXYLT2	3:72888073-72998138	0.686398	1.58541	-1.44619	0.000562853	0.00504825
ENSG00000115266	APC2	19:1446302-1478903	0.687151	0.061935	2.1265	5.71e-05	0.000682885
ENSG00000227256	MIS18A-AS1	21:32268660-32280988	0.68873	0.22728	1.37951	0.0028589	0.0201427
ENSG00000250282	AC002401.2	17:50095331-50106864	0.689817	0.097073	2.54553	5.29e-05	0.000636208
ENSG00000224328	MDC1-AS1	6:30702637-30713184	0.691586	0.189695	1.79532	0.000124443	0.00135054
ENSG00000217783	LDHAL6FP	6:157299045-157300126	0.691615	0.153775	1.95207	0.00255104	0.0181906
ENSG00000237331	XIAP-AS1	X:123860045-123886277	0.692359	0.140978	1.94031	0.000620551	0.00549378
ENSG00000217653	AL353692.1	6:89794587-89819704	0.693372	0.016106	5.07341	6.77e-12	2.74e-10
ENSG00000287907	AC005909.2	18:68237100-68495133	0.693482	0.192214	1.63663	0.00010339	0.0011584
ENSG00000236806	RPL7AP15	1:147215819-147225231	0.6937	0.218888	1.6685	0.00126388	0.0101538
ENSG00000196562	SULF2	20:47656348-47786616	0.693887	4.11713	-2.89052	8.64e-11	3e-09
ENSG00000117595	IRF6	1:209785617-209806175	0.696696	1.74669	-1.64153	0.000119062	0.00131104
XLOC_061372	XLOC_061372	2:92421629-92510177	0.696857	0.116655	2.36251	5.67e-08	1.25e-06
ENSG00000285713	AC098588.1	4:144210701-145128974	0.697527	1.41674	-1.79223	2.69e-05	0.00035309
ENSG00000271146	AC018889.1	2:61226938-61281113	0.69861	0.212209	1.50498	0.000560403	0.00502777
XLOC_071993	XLOC_071993	3:67090781-67178515	0.699418	1.75699	-2.30541	6.73e-07	1.22e-05
ENSG00000221245	RF00614	4:119552624-119627905	0.699547	0.345756	1.59265	0.000687716	0.0060352
ENSG00000134594	RAB33A	X:130171962-130184870	0.701371	1.54689	-1.35468	0.00144099	0.0111946
ENSG00000237373	BRWD1-IT1	21:39217093-39219805	0.702873	0.094105	2.61593	2.67e-06	4.29e-05
XLOC_061448	XLOC_061448	2:93402316-93406792	0.704506	0.232364	1.38103	0.00330864	0.0229254
ENSG00000267610	AC007787.1	19:13023950-13073458	0.704695	0.091009	2.78534	7.7e-09	1.99e-07
ENSG00000268756	AC104534.1	19:38815452-38831436	0.705216	0.197374	1.63356	0.00533667	0.0339122
ENSG00000287100	AL078600.1	6:119306917-119391829	0.705234	0.052992	3.56365	4.25e-14	2.3e-12
XLOC_098796	XLOC_098796	6:104647855-104683077	0.705521	0.099424	2.60703	5.04e-09	1.34e-07
ENSG00000272851	AC096772.1	2:207724855-207755624	0.705782	0.123204	1.93557	9.81e-06	0.000142317
ENSG00000207744	MIR10B	2:176149080-176150412	0.706041	0.093701	2.59034	0.000129619	0.00140066
ENSG00000279793	AP000676.3	11:87658585-87959848	0.706518	0.023005	4.53314	1.95e-10	6.43e-09
ENSG00000226965	AC073114.1	7:110108031-110534757	0.707421	0.207825	1.50748	0.00124483	0.0100195
ENSG00000253641	AC104964.1	8:10474565-10482388	0.707616	0.173272	2.54833	2.84e-06	4.56e-05
XLOC_091216	XLOC_091216	5:122789537-122845376	0.707675	0.088922	2.77443	4.9e-10	1.53e-08
ENSG00000152270	PDE3B	11:14643804-14872044	0.71073	0.156345	1.74028	0.000126132	0.00136641
ENSG00000141449	GREB1L	18:21242242-21525417	0.710871	1.24726	-1.68926	6.41e-05	0.000761064
ENSG00000267750	RUNDC3A-AS1	17:44299574-44315315	0.711482	0.07749	1.87324	9.16e-05	0.00103371
ENSG00000234129	AC073529.1	X:10847578-11111220	0.711994	0.236037	1.31754	0.00387462	0.0263203
ENSG00000261668	AC093591.2	4:127840198-127844040	0.715435	0.236171	1.38326	0.00428357	0.028079
ENSG00000283765	AC131160.1	3:183815568-183884933	0.716173	1.59724	-2.27045	1.9e-07	3.74e-06
ENSG00000251537	AC005324.3	17:15571491-15651653	0.716256	1.60245	-1.37553	0.00102002	0.00841449
ENSG00000198932	GPRASP1	X:102651092-102659083	0.71632	0.229428	1.42758	0.00157768	0.0121874
ENSG00000256569	AC069234.3	12:120721507-120723639	0.71846	0.205684	1.54829	0.00381429	0.0259985
XLOC_068190	XLOC_068190	21:28526385-28548562	0.718497	0.071187	3.11807	2.19e-11	8.31e-10
ENSG00000213713	PIGCP1	11:33075566-33076460	0.718634	0.037582	3.98676	1.47e-05	0.000204648
ENSG00000270049	AC009061.2	16:67481314-67505977	0.718873	0.240698	1.393	0.00507473	0.0325706
ENSG00000258490	AL049835.1	14:66965250-67181023	0.720855	0.165764	1.88694	5.98e-05	0.000713508
ENSG00000201558	RNVU1-6	1:146052081-146052244	0.723775	4.02604	-2.59518	0.000178139	0.00187262
ENSG00000286071	AL136171.1	1:231767464-232008796	0.724199	0.068707	3.86859	1.55e-12	6.91e-11
ENSG00000267628	AC104423.1	18:79193249-79336641	0.726956	0.20186	1.4963	0.00124482	0.0100195
ENSG00000234268	AP000936.3	11:117018055-117049551	0.727532	0.163887	2.50454	1.04e-05	0.000149612
ENSG00000232282	MTND1P32	X:102785667-102786604	0.728122	0.142361	2.14427	0.00281747	0.0198927
ENSG00000251370	SEMA5A-AS1	5:9422874-9546082	0.728531	0.057401	3.34954	1.49e-09	4.3e-08
ENSG00000178734	LMO7DN	13:75871038-75883811	0.729925	0.242561	2.54866	5.07e-08	1.13e-06
ENSG00000269416	LINC01224	19:23399233-23416075	0.730147	0.128169	1.52177	0.00067395	0.00591956
ENSG00000123405	NFE2	12:54292111-54301015	0.731808	0.12839	2.23635	2.24e-05	0.000298389
ENSG00000282034	AC106886.5	16:30704067-30745169	0.732503	0.093668	2.75274	8.03e-10	2.43e-08
ENSG00000271734	Z98200.1	6:108030249-108030718	0.732729	0.071566	3.1246	0.00236482	0.0173853
ENSG00000248458	AL139147.1	1:66665864-66690390	0.732996	0.05606	3.58545	6.35e-10	1.95e-08
ENSG00000231563	AL139288.1	1:228407365-228410870	0.733431	0.178879	1.69856	0.00110894	0.00907115
ENSG00000249448	MTCO1P24	5:98319333-98462583	0.733793	0.195094	1.61908	0.0020504	0.0153701
ENSG00000242282	AC108488.1	2:3531813-3536873	0.733878	0.124806	2.44691	7.14e-06	0.00010654
ENSG00000268533	AC003002.2	19:57394183-57438457	0.737018	1.56895	-1.3037	0.00185897	0.0141037
ENSG00000235100	AL157400.3	10:89667181-89701382	0.738059	0.099272	2.37662	1.01e-05	0.000146093
ENSG00000253414	AC124067.2	8:37516399-37521447	0.738635	0.195439	1.68795	0.000599361	0.00532497
ENSG00000259146	AC005476.2	14:71292729-71650385	0.738734	1.20971	-1.99555	3.02e-06	4.84e-05
XLOC_066703	XLOC_066703	20:45880610-45885337	0.738745	0.05606	3.47361	2.32e-10	7.55e-09
ENSG00000286524	AC092567.2	2:62706923-62865035	0.740306	0.097432	2.71483	2.49e-09	6.94e-08
ENSG00000259175	AC108451.1	15:80552662-80597668	0.740419	0.186887	1.76884	4.11e-05	0.000514693
ENSG00000116701	NCF2	1:183555563-183590876	0.740566	0.178974	1.73505	6.26e-05	0.000745409
ENSG00000205090	TMEM240	1:1534778-1540624	0.741727	0.155	1.6987	0.00106354	0.00873063
ENSG00000266371	AC079915.1	17:31133182-31138518	0.742404	0.143402	2.14579	8.96e-06	0.000130539
ENSG00000213152	RPL7AP60	12:112301870-112302663	0.743743	0.117344	2.31553	0.002639	0.0187424
ENSG00000230753	ZNF341-AS1	20:33781357-33811109	0.746117	0.111733	1.71182	0.000523438	0.00472748
ENSG00000005471	ABCB4	7:87401697-87480435	0.747482	0.06913	2.45502	3.96e-08	9.01e-07
ENSG00000232600	TONSL-AS1	8:144427957-144441788	0.749556	1.3677	-1.62196	0.000305024	0.00301887
ENSG00000273333	AL662884.1	6:32184733-32185882	0.751033	4.12601	-2.66053	4.78e-08	1.06e-06
ENSG00000148426	PROSER2	10:11823339-11872277	0.751208	2.91745	-1.47548	0.000671285	0.00589788
ENSG00000240905	RN7SL798P	8:55950693-56009979	0.752308	0.232429	1.46313	0.00304505	0.0213204
ENSG00000099984	GSTT2	22:23980058-23983915	0.753547	1.97059	-1.44752	0.00165527	0.0126827
ENSG00000259838	ELOCP2	15:41556951-41557435	0.753663	2.71082	-2.02961	0.000817574	0.00702941
ENSG00000280061	AC011504.1	19:30553956-30558058	0.754423	0.107337	2.55695	7.59e-07	1.34e-05
ENSG00000161642	ZNF385A	12:54369133-54391298	0.754634	0.302841	1.34801	0.00300732	0.0210995
ENSG00000251712	RNU7-20P	7:148807459-148827188	0.754654	0.247728	1.38956	0.00235296	0.0173404
ENSG00000168952	STXBP6	14:24809656-25050297	0.755747	1.31672	-1.3614	0.00114672	0.00934334
ENSG00000213412	HNRNPA1P33	10:46415853-46416413	0.756775	2.32683	-1.76935	0.00120418	0.00972611
ENSG00000251349	MSANTD3-TMEFF1	9:100427156-100577636	0.757758	1.94992	-1.50296	0.00034444	0.00329113
ENSG00000277758	FO681492.1	10:47750864-47763592	0.758607	4.06057	-2.54901	7.49e-09	1.94e-07
ENSG00000250959	GLUD1P3	10:73730562-73737311	0.758842	1.14902	-2.53254	1.22e-07	2.49e-06
ENSG00000238172	RPS2P35	9:100099283-100226135	0.759335	0.199817	1.76307	0.000136985	0.00147128
ENSG00000249310	APOBEC3B-AS1	22:38984153-38998209	0.75952	0.214171	1.60906	0.000251368	0.00253616
ENSG00000226711	FAM66C	12:8180209-8216151	0.759913	0.188893	2.21093	9.86e-07	1.73e-05
ENSG00000267368	UPK3BL1	7:102637025-102642791	0.760202	19.1926	-4.86493	2.29e-23	3.35e-21
ENSG00000213420	GPC2	7:100169606-100177381	0.761973	0.091004	2.40317	3.4e-06	5.41e-05
ENSG00000263627	PPP4R1-AS1	18:9615264-9619363	0.762462	0.050883	3.61374	1.53e-10	5.12e-09
ENSG00000278356	AC005911.1	12:2885819-2886329	0.763273	0.091466	2.72871	0.00338513	0.0233801
ENSG00000182983	ZNF662	3:42905731-42917641	0.76522	0.148853	1.99733	3.11e-05	0.000398037
ENSG00000234534	CSNK1G2P1	9:5040945-5041940	0.766108	0.19448	1.73152	0.00606867	0.0378532
ENSG00000279144	AC099667.1	3:52848085-52848553	0.767094	0.002391	4.03907	0.000575412	0.00513948
ENSG00000281332	LINC00997	7:32760279-32762924	0.767132	0.022225	4.65851	4e-11	1.47e-09
ENSG00000248309	MEF2C-AS1	5:88883328-89466398	0.771937	0.106477	2.71288	5.29e-05	0.000636208
ENSG00000168453	HR	8:22114419-22133384	0.772047	0.176722	1.68719	0.000628935	0.00555495
ENSG00000245261	AL133375.1	6:43213801-43223860	0.772365	0.14552	1.95847	4.69e-05	0.000579558
XLOC_026230	XLOC_026230	12:54342262-54351819	0.772884	0.183205	1.84947	4.45e-05	0.000554766
ENSG00000243498	UBA52P5	8:123231733-123241346	0.775534	0.267237	1.32835	0.0072084	0.0431184
ENSG00000260597	AC012531.1	12:54019910-54022589	0.776852	0.099694	2.73734	8.6e-07	1.51e-05
XLOC_106454	XLOC_106454	7:158604193-158610746	0.777174	0.130098	2.35543	9e-07	1.58e-05
ENSG00000233163	RPS12P17	10:69155843-69171361	0.777222	0.18741	1.82689	6e-05	0.000715563
ENSG00000275607	AC135507.2	3:58332899-58399372	0.777833	0.106009	2.65135	5.82e-09	1.52e-07
ENSG00000179240	GVQW3	11:76381303-76414619	0.780536	0.330526	1.90661	3.97e-05	0.000500095
ENSG00000285108	AC103718.1	8:129685365-129723023	0.780835	0.229707	1.54793	0.000284859	0.00283514
ENSG00000283483	AC068205.4	11:43733761-43734564	0.780837	0.162043	2.00729	0.00591186	0.0370438
ENSG00000251450	RASGRF2-AS1	5:80947694-81043030	0.783134	0.246351	1.47331	0.000691716	0.00606676
ENSG00000054356	PTPRN	2:219289623-219309648	0.783676	1.62285	-1.54012	0.000364835	0.00346732
ENSG00000238262	NTM-IT	11:132284302-132285081	0.785398	0.071723	2.93568	0.000342416	0.00327387
ENSG00000122585	NPY	7:24284188-24291862	0.785532	0.055232	3.60119	1.39e-11	5.41e-10
XLOC_015673	XLOC_015673	11:10300245-10303713	0.788664	0.094531	2.81034	1.65e-07	3.32e-06
ENSG00000287794	AC119150.2	5:122373512-122374481	0.791405	0.208057	1.73152	0.00606867	0.0378532
ENSG00000227911	LINC02344	13:33333679-33335277	0.791661	0.170268	1.92923	0.000754736	0.00655461
ENSG00000132000	PODNL1	19:13931187-13956242	0.793203	1.91837	-1.30167	0.00390565	0.0264774
ENSG00000233717	RPS29P29	1:151103573-151117475	0.794625	0.090176	2.85148	0.000211448	0.00217565
ENSG00000256588	AC027544.2	11:18507608-18508820	0.796185	0.159138	2.04472	0.000759269	0.00659018
ENSG00000102760	RGCC	13:41457550-41470871	0.7985	1.67551	-1.35983	0.0024973	0.0178454
ENSG00000125775	SDCBP2	20:1309909-1329139	0.799554	1.7033	-1.32768	0.00246	0.0176123
ENSG00000233264	AC006042.3	7:7980312-7982228	0.799768	0.261203	1.39698	0.00852412	0.049481
ENSG00000267405	AC005180.1	17:44794747-44797783	0.802012	0.269167	1.35886	0.00522641	0.0333952
ENSG00000249258	AC079193.2	8:17131181-17149789	0.80243	0.219476	1.63762	0.000168612	0.00178175
ENSG00000271797	AC008494.3	5:115236438-115263448	0.80375	0.195109	2.07273	2.35e-06	3.87e-05
ENSG00000281468	AC006504.7	19:27802838-27803472	0.807724	2.182	-1.60862	0.00233589	0.0172189
ENSG00000163705	FANCD2OS	3:10074443-10108231	0.811806	0.106306	2.64403	2.07e-08	4.95e-07
ENSG00000177173	NAP1L4P1	1:116532936-116534092	0.813906	0.057271	3.56744	2.75e-06	4.42e-05
ENSG00000266473	AC007448.3	17:67178881-67245806	0.816469	0.20492	1.77927	3.06e-05	0.000392957
ENSG00000265625	AC104564.5	17:29644796-29645847	0.816656	0.149102	2.13911	0.00064876	0.0057133
ENSG00000275591	XKR5	8:6808517-6835644	0.818401	0.269317	1.38749	0.00113818	0.00929269
ENSG00000278983	AC048380.2	18:48564795-48568342	0.818997	0.195988	1.83092	0.000177494	0.00186905
ENSG00000059377	TBXAS1	7:139716067-140020325	0.820556	0.180573	2.29963	1.45e-06	2.46e-05
ENSG00000238168	AC137055.1	12:111552943-111599214	0.821397	0.160936	2.13314	0.000283084	0.00282213
ENSG00000222536	RNU2-39P	2:72718142-72825944	0.821973	0.145199	2.27783	1.19e-06	2.04e-05
ENSG00000266258	LINC01909	18:70335439-70352459	0.823576	1.11611	-3.70732	2.81e-14	1.56e-12
ENSG00000253203	GUSBP3	5:69625533-69679259	0.823607	0.206203	2.04024	2.55e-06	4.1e-05
ENSG00000277050	AL122125.1	14:51637348-51637947	0.824966	0.037373	3.61915	0.000167283	0.00176957
ENSG00000141255	SPATA22	17:3440019-3513852	0.827005	0.129734	2.47775	1.88e-08	4.51e-07
ENSG00000259475	AC036108.1	15:98929609-99105824	0.829787	0.225083	1.58645	0.000188763	0.00197667
ENSG00000236756	DNAJC9-AS1	10:73247360-73276984	0.829988	1.86134	-1.48843	0.000740729	0.00644783
XLOC_113026	XLOC_113026	9:62261269-62262218	0.832017	0.116865	2.53647	0.000404469	0.00380795
ENSG00000264974	MIR4789	3:175368080-175370252	0.834433	0.166001	1.90019	0.000481604	0.00447679
ENSG00000281613	AL365214.3	6:112185268-112350094	0.835677	2.32256	-1.69159	7.94e-05	0.000906577
ENSG00000183479	TREX2	X:153444472-153495516	0.836315	2.59558	-1.57757	0.000187569	0.00196553
ENSG00000233848	AL513188.1	6:20534515-21231127	0.837079	0.240636	1.58457	0.000233248	0.00237803
ENSG00000254665	AC091053.1	11:8693357-8696607	0.838334	0.095721	2.87272	1.04e-07	2.18e-06
ENSG00000110063	DCPS	11:126304060-126350005	0.838861	2.39829	-1.74646	3.95e-05	0.000498206
ENSG00000267838	AC245884.8	19:54438665-54439544	0.841871	0.140786	2.22887	0.00172833	0.0131955
XLOC_045495	XLOC_045495	17:29879039-29883912	0.842662	0.197031	1.85751	7.71e-05	0.000880708
ENSG00000285758	AC036214.4	8:79891553-80030233	0.843744	0.162221	1.36523	0.0017276	0.0131955
ENSG00000226310	AL022157.1	X:57121662-57127243	0.844296	0.129991	2.45591	4.21e-07	7.87e-06
ENSG00000280033	AC116407.4	17:32159311-32160371	0.844715	0.200251	1.8334	0.00238425	0.0174535
ENSG00000070731	ST6GALNAC2	17:76565379-76586956	0.844945	0.128067	2.71862	4.42e-09	1.18e-07
ENSG00000277639	AC007906.2	16:53035690-53052873	0.848248	0.077731	2.54343	7.9e-07	1.39e-05
ENSG00000229948	B3GALNT1P1	2:69530028-69643670	0.849295	0.19494	1.95823	6.71e-05	0.000791575
XLOC_103651	XLOC_103651	7:18967573-18980523	0.85039	0.224982	1.69937	0.000112827	0.00125476
ENSG00000204176	SYT15	10:46578217-46594173	0.850916	3.12155	-2.12739	1.1e-06	1.89e-05
ENSG00000225793	AL080250.1	6:75285014-75317525	0.851151	0.395193	1.55133	0.00077703	0.00671917
ENSG00000241651	AC099340.1	4:128061224-128077820	0.851187	0.9893	-1.87838	0.000193401	0.00201166
XLOC_003120	XLOC_003120	1:152216100-152217865	0.852393	0.198676	1.88902	0.000567833	0.00508082
ENSG00000263644	AC005828.3	17:63388664-63431089	0.852412	0.259476	1.49754	0.000972745	0.00806436
ENSG00000067601	PMS2P4	7:67287541-67302419	0.852882	0.440465	1.74262	9.89e-05	0.0011097
ENSG00000254703	SENCR	11:128691672-128768186	0.853494	0.423092	1.56345	0.000345243	0.00329567
ENSG00000232679	LINC01705	1:222010825-222064773	0.854425	3.5222	-2.36497	6.49e-07	1.18e-05
ENSG00000155330	C16orf87	16:46796603-46831180	0.856122	2.07273	-1.74242	4.02e-05	0.000505353
ENSG00000259326	AC116158.1	15:38502853-38504981	0.856853	0.239789	1.60261	0.0022891	0.0169403
ENSG00000165121	AL353743.1	9:85805359-85849542	0.859671	0.207224	1.82214	4.87e-05	0.000590058
ENSG00000255692	AC002563.1	12:119697709-119708318	0.860753	0.153225	2.24658	4.65e-06	7.2e-05
ENSG00000102048	ASB9	X:15235288-15270467	0.861853	0.100092	1.99934	2.85e-05	0.00037269
ENSG00000284968	AC093827.4	4:86924630-86936202	0.862235	0.400533	1.80618	9.54e-05	0.00107315
ENSG00000235448	LURAP1L-AS1	9:12698554-12821542	0.862807	0.074348	2.14793	0.00406587	0.0274094
ENSG00000215861	AC245297.1	1:149197992-149321732	0.86396	2.03701	-1.45154	0.000532773	0.00480564
XLOC_006355	XLOC_006355	1:35112412-35118066	0.865072	0.224186	1.72625	0.000196127	0.00203329
ENSG00000206797	RF00019	20:441862-462517	0.866303	0.213222	1.76058	0.00319623	0.0222488
ENSG00000267127	AC090360.1	18:80034346-80097088	0.86821	0.0914	2.81286	6.24e-06	9.37e-05
ENSG00000128683	GAD1	2:170813213-170861151	0.870888	0.139386	1.67095	0.000162267	0.00172378
ENSG00000173626	TRAPPC3L	6:116494989-116545610	0.871373	0.321172	1.424	0.00394029	0.0266936
XLOC_072139	XLOC_072139	3:78598775-78607014	0.875396	0.278445	1.43266	0.00119879	0.00969039
ENSG00000261692	AC092120.1	16:89420075-89422226	0.876772	0.277928	1.43657	0.00410978	0.0274275
ENSG00000109819	PPARGC1A	4:23755041-23904089	0.884136	0.059401	2.55603	1.76e-08	4.23e-07
ENSG00000278842	AC008147.4	12:50283616-50296132	0.884237	0.285822	1.6645	0.00447239	0.0291392
ENSG00000214773	AC112512.1	3:47601715-47604677	0.884788	0.164724	2.16038	2.66e-05	0.000350087
ENSG00000263165	AC087292.1	17:4163910-4164713	0.884982	0.17998	2.01983	0.00406065	0.0273987
ENSG00000236256	DIAPH2-AS1	X:97141709-97642589	0.885889	0.142563	2.49125	4.79e-06	7.4e-05
ENSG00000206344	HCG27	6:31197760-31203968	0.886522	0.078223	2.68538	1.78e-05	0.000244925
XLOC_102391	XLOC_102391	7:117067504-117072119	0.887434	0.22089	1.78492	0.00013884	0.00148961
ENSG00000106538	RARRES2	7:150338317-150341662	0.887576	9.16926	-3.26542	4.84e-12	2.01e-10
ENSG00000235651	AC064850.1	2:135510546-135511943	0.887832	0.247176	1.60227	0.00431373	0.0282644
ENSG00000280739	EIF1B-AS1	3:40061110-40309698	0.88987	0.193837	1.68461	0.000337058	0.00322879
XLOC_099936	XLOC_099936	6:150842730-150847455	0.890792	0.265942	1.5241	0.00102056	0.00841449
ENSG00000281501	SEPSECS-AS1	4:25160641-25201440	0.891146	0.074626	2.5911	7.78e-09	1.99e-07
ENSG00000287466	AL355531.1	10:129467260-129767295	0.891877	0.277123	1.49823	0.00179652	0.0136711
ENSG00000145975	FAM217A	6:4043914-4087344	0.894478	0.060824	3.37222	2.76e-08	6.45e-07
ENSG00000288109	AC079331.3	17:67632193-67692900	0.896064	0.282497	1.44746	0.00211399	0.015807
ENSG00000285653	AC006238.2	18:9708184-9862533	0.89725	0.270124	1.51751	0.000322898	0.00310103
ENSG00000244540	AC087884.1	12:51094976-51109227	0.898293	0.061944	3.89069	2.41e-08	5.65e-07
ENSG00000151789	ZNF385D	3:21412218-22373321	0.898881	0.431454	1.59934	0.000276657	0.00276462
ENSG00000247903	AC024896.1	12:26971586-26980587	0.90035	0.125612	2.27549	0.000153941	0.00163822
XLOC_111749	XLOC_111749	8:118371847-118374927	0.900972	0.202084	1.91077	0.000112267	0.00124945
ENSG00000259564	AC009554.1	15:61834682-61940795	0.901088	0.215481	1.83554	5.88e-05	0.000701894
ENSG00000286140	DERPC	16:69118010-69132151	0.90362	0.188699	2.04255	3.98e-06	6.21e-05
ENSG00000254979	AP000781.2	11:57387365-57424059	0.906602	0.23307	1.73098	0.00013663	0.00146851
ENSG00000255670	AC007619.1	12:12477273-12491581	0.908193	0.268499	1.75631	0.000144434	0.00154468
ENSG00000251667	BRCC3P1	5:176308063-176309013	0.908583	0.087479	3.1207	3.15e-05	0.000403108
ENSG00000253559	OSGEPL1-AS1	2:189762704-189765556	0.908898	0.224033	1.75628	0.00114544	0.00933927
ENSG00000169075	Z99496.1	6:118483813-118511351	0.910796	0.060064	3.72418	6.96e-06	0.000103802
ENSG00000269177	L34079.2	19:43552828-43561005	0.911508	0.202399	1.93136	0.00232234	0.0171483
ENSG00000061918	GUCY1B1	4:155758992-155807774	0.911587	0.364389	1.40831	0.000854128	0.00720874
ENSG00000265204	AC090772.2	18:24064168-24099320	0.913185	0.308029	1.4415	0.00142314	0.0111694
XLOC_099935	XLOC_099935	6:150827620-150835180	0.913226	0.114523	2.76755	8.58e-09	2.16e-07
ENSG00000233367	AL133480.1	9:6413163-6504824	0.913292	0.313794	1.32146	0.00218628	0.0162552
ENSG00000123689	G0S2	1:209675412-209676390	0.914674	5.09234	-2.66675	3.85e-08	8.79e-07
ENSG00000206448	PPIAP30	10:15154802-15155320	0.917821	0.064809	3.55806	0.000240916	0.00244875
ENSG00000228485	GRK5-IT1	10:119208531-119211760	0.919171	0.239188	1.73106	0.000361485	0.00343765
ENSG00000241278	ENPP7P4	3:125827166-125909372	0.921977	0.200762	2.04917	2.39e-05	0.000316538
ENSG00000268309	AC008764.3	19:16551773-16552328	0.929995	0.180605	2.15277	0.00612771	0.038111
ENSG00000269837	IPO5P1	19:23255053-23257939	0.930576	0.083292	4.6552	3.93e-12	1.66e-10
ENSG00000257509	AC073487.1	12:55761550-55762628	0.931253	0.214859	1.88578	0.00149604	0.0115882
ENSG00000171970	ZNF57	19:2900898-2918473	0.931253	1.24299	-2.00569	2.28e-05	0.000302485
ENSG00000267030	AC011498.2	19:4447304-4448217	0.931929	0.223054	1.76488	0.00355334	0.0243964
ENSG00000259605	AC074212.1	19:45764785-45769806	0.934448	0.147939	2.38687	5.21e-06	8.02e-05
ENSG00000226674	TEX41	2:144666312-145262988	0.938452	0.277002	2.34903	2.25e-05	0.000298389
ENSG00000259254	AC022405.1	15:40642933-40646857	0.938778	0.240632	1.72568	0.00030116	0.00298455
ENSG00000224596	ZMIZ1-AS1	10:78943328-79277447	0.941052	0.172891	1.92879	6.72e-06	0.000100509
ENSG00000271788	AC008875.1	5:43006733-43007543	0.943083	0.08599	2.97306	9.22e-05	0.00103915
ENSG00000280106	AC008555.7	19:34949038-34951205	0.943519	0.216378	1.90557	0.000269452	0.00270413
ENSG00000232915	AC097721.1	2:138412066-138413318	0.943715	0.187373	2.10766	0.000339487	0.00324896
ENSG00000261970	AL391840.2	6:79552794-79553160	0.944526	0.003361	4.03907	0.000575412	0.00513948
ENSG00000281732	Z84468.1	22:48489646-48750580	0.946125	0.117834	2.71962	4.88e-07	9.07e-06
XLOC_098070	XLOC_098070	6:77349607-77369138	0.947512	0.315331	1.37111	0.00133258	0.010649
ENSG00000189099	PRSS48	4:151176852-151325644	0.947673	0.212885	1.94425	0.000274638	0.00274793
ENSG00000237705	AC008937.2	5:56815584-56862164	0.950375	0.203812	1.98573	0.000280917	0.00280238
ENSG00000257979	SNRPGP18	12:116003045-116277265	0.950378	0.295783	1.46604	0.000827885	0.00711197
ENSG00000266497	RDM1P2	17:46503946-46509339	0.951951	0.250445	1.70128	0.000225161	0.00230259
ENSG00000172215	CXCR6	3:45931152-45964408	0.954584	0.13946	2.07199	7.67e-05	0.000877138
ENSG00000267475	AC008736.2	19:32687089-32711957	0.954694	0.519517	2.24689	3.55e-07	6.68e-06
ENSG00000187187	ZNF546	19:39984134-40021038	0.955267	0.232797	2.78595	8.68e-10	2.62e-08
ENSG00000180221	TPT1P10	10:58212541-58213036	0.956967	0.155068	2.29	0.00528628	0.0336559
ENSG00000250608	AC010210.1	3:131273382-131381656	0.958104	0.122745	3.58294	6.35e-11	2.25e-09
ENSG00000121716	PILRB	7:100352176-100367733	0.958109	3.82753	-2.17558	7.33e-07	1.31e-05
ENSG00000285791	AC009879.3	8:66432486-66518524	0.95843	0.063145	2.02927	3.32e-06	5.3e-05
XLOC_084967	XLOC_084967	4:183323922-183331801	0.958674	0.244733	1.75107	9.18e-05	0.00103468
ENSG00000258666	AL157871.4	14:100333790-100354061	0.958711	0.163585	2.33016	1.5e-07	3.05e-06
ENSG00000224505	AC138150.1	17:45150400-45161510	0.960655	0.247884	1.66852	0.000193128	0.00201166
ENSG00000264853	AC011933.2	17:75370947-75373736	0.960717	0.25269	1.71119	0.000492926	0.00457498
ENSG00000184205	TSPYL2	X:53082367-53088540	0.962337	2.05482	-1.34805	0.00220843	0.0164037
ENSG00000050327	ARHGEF5	7:144355288-144380632	0.962382	1.45663	-1.35186	0.0013556	0.0108128
ENSG00000284906	ARHGAP11B	15:30624548-30762488	0.96336	0.228483	1.86047	1.38e-05	0.000192815
ENSG00000177337	DLGAP1-AS1	18:3593732-3598363	0.966642	0.287842	2.5145	1.05e-06	1.84e-05
ENSG00000283782	AC116366.3	5:132410832-132646079	0.968303	3.0836	-2.4873	1e-08	2.52e-07
ENSG00000172987	HPSE2	10:98457077-99235862	0.968712	0.145928	1.79439	2.28e-05	0.000302799
ENSG00000256299	AC073912.2	12:130810821-130812622	0.969604	0.315524	1.40207	0.00587032	0.0368371
ENSG00000258012	AC026111.1	12:92857450-92929269	0.970362	0.131958	2.80568	1.11e-08	2.74e-07
ENSG00000236383	CCDC200	17:43216454-43305397	0.970668	0.118036	2.75448	0.000178139	0.00187262
ENSG00000243753	HLA-L	6:30259584-30293014	0.972986	0.399777	1.60364	0.000208814	0.0021537
ENSG00000169302	STK32A	5:147234963-147387855	0.973804	0.115637	3.7306	1.21e-15	8.01e-14
ENSG00000234062	AL390879.1	X:136909369-137022143	0.975945	0.322865	1.4502	0.00331793	0.0229844
ENSG00000252096	RF00322	20:4856737-4912902	0.97682	0.263367	1.6753	8.59e-05	0.000974684
ENSG00000141738	GRB7	17:39737927-39747291	0.976855	0.122858	1.71625	0.00133766	0.0106811
ENSG00000226144	RPS27AP3	20:37022657-37067106	0.980004	0.339414	1.31465	0.00243619	0.0174584
ENSG00000239626	RPSAP41	6:73290403-73291262	0.980258	0.128677	2.61025	0.000246499	0.00249622
ENSG00000254676	AP000873.4	11:83180144-83184520	0.981057	0.339685	1.30627	0.00418549	0.0274959
ENSG00000141579	ZNF750	17:82805891-82909305	0.982178	0.258695	1.7116	0.000512707	0.00467977
ENSG00000287892	AC090907.3	15:101055066-101069425	0.984136	0.611826	1.3572	0.00383371	0.0261072
ENSG00000188227	ZNF793	19:37506548-37548762	0.984618	0.900555	1.8523	2.71e-05	0.00035616
ENSG00000226686	LINC01535	19:37251885-37265535	0.986174	0.174381	1.83291	9.42e-05	0.00106133
ENSG00000234520	AC018464.1	7:112953282-112995677	0.986429	0.215631	1.98054	7.22e-05	0.000847609
ENSG00000279659	AL451064.2	6:79573877-79575530	0.991055	0.243965	1.81278	0.000773721	0.00669633
ENSG00000272370	AC092354.2	5:65020038-65020551	0.991553	0.128261	2.7225	0.00119746	0.00968216
XLOC_114895	XLOC_114895	9:137589643-137590458	0.992062	2.52157	-1.53629	0.00207943	0.0155683
XLOC_090761	XLOC_090761	5:101528390-101536140	0.993202	0.092736	3.19557	6.66e-11	2.36e-09
ENSG00000185432	METTL7A	12:50923472-50932510	0.996551	0.181052	1.88552	3.23e-05	0.00041243
XLOC_118032	XLOC_118032	KI270706.1:1297-113690	0.997186	0.144203	1.9123	7.76e-06	0.000115213
ENSG00000099337	KCNK6	19:38319845-38332076	0.997828	2.61812	-1.55237	0.000270012	0.00270885
ENSG00000232855	AF165147.1	21:28328738-28674848	0.998314	0.263314	1.84599	2.55e-05	0.000337521
ENSG00000276810	AC244093.2	17:37161844-37207817	0.998507	0.272149	1.64145	0.000429784	0.00402615
ENSG00000150782	IL18	11:112143253-112164096	0.998674	0.288226	1.78108	8.51e-05	0.000966446
ENSG00000254656	RTL1	14:100879753-100910812	0.999622	0.353443	1.5905	0.000984438	0.00814784
ENSG00000272040	AC010245.2	5:75608817-75609983	1.00104	0.158716	2.32784	0.000104403	0.00116884
ENSG00000144792	ZNF660	3:44578223-44599694	1.00309	0.278027	4.55045	3.35e-16	2.38e-14
ENSG00000249293	AC091868.2	5:73626178-73882491	1.00363	0.318996	1.43892	0.000635941	0.00561518
ENSG00000242318	AC058823.1	4:98409290-98409763	1.00525	0.155169	2.29	0.00528628	0.0336559
ENSG00000226520	KIRREL1-IT1	1:158025550-158031166	1.00597	0.1685	2.34309	6.64e-07	1.2e-05
ENSG00000230399	RBBP8P1	X:118627541-118643483	1.0093	0.101619	3.06699	5.61e-08	1.24e-06
ENSG00000233325	MIPEPP3	13:21298139-21306373	1.01362	0.31629	2.10122	1.18e-05	0.000169795
ENSG00000242241	RN7SL306P	7:128954817-128993883	1.01533	0.310318	1.49313	0.000466817	0.00434874
ENSG00000247595	SPTY2D1OS	11:18588781-18610255	1.02161	0.505251	1.6198	0.000506531	0.00467977
ENSG00000260209	AP000842.3	11:125837396-125875585	1.02357	0.132129	2.64768	3.09e-09	8.39e-08
XLOC_064169	XLOC_064169	2:228162091-228175027	1.02489	0.231986	1.92566	1.28e-05	0.000179178
ENSG00000236792	AL513175.2	1:192247505-192247947	1.02558	3.35978	-1.89265	0.000405339	0.00381495
ENSG00000229431	AL139289.1	1:43384279-43389780	1.02717	0.316069	1.46768	0.00261438	0.0186026
ENSG00000269955	FMC1-LUC7L2	7:139341337-139422599	1.03254	0.549381	-1.43059	0.000699311	0.00612446
ENSG00000251679	AC073848.1	4:14134936-14144517	1.03282	0.296259	1.58667	0.000305695	0.00302353
ENSG00000257681	AC025265.1	12:103746315-103768858	1.03357	0.28939	1.70871	0.000278051	0.00277655
ENSG00000250033	SLC7A11-AS1	4:138057464-138242337	1.03536	0.386173	1.33654	0.0014732	0.0114301
ENSG00000150722	PPP1R1C	2:181954241-182131398	1.03559	0.05701	3.89803	2.56e-12	1.11e-10
ENSG00000270392	PFN1P2	1:120415022-120436698	1.04084	0.292008	2.14481	4.81e-06	7.42e-05
ENSG00000287695	AC008625.1	5:154346042-154347834	1.04333	0.308425	1.54553	0.00279716	0.0197678
ENSG00000255052	FAM66D	8:12115767-12177550	1.04356	0.400224	1.75702	7.4e-05	0.000865245
ENSG00000245614	DDX11-AS1	12:31019434-31073847	1.04736	0.213782	1.38102	0.00302814	0.0212259
ENSG00000118849	RARRES1	3:158696892-158732489	1.05062	2.1361	-1.3147	0.00211534	0.0158097
ENSG00000102098	SCML2	X:18239313-18354688	1.05117	0.367832	1.30042	0.00187457	0.0142111
ENSG00000114473	IQCG	3:197889077-197960142	1.05209	4.25919	-1.69224	7.16e-05	0.000840875
ENSG00000257146	AC079905.2	12:59596157-59774952	1.05546	0.25557	1.83253	0.00016434	0.00174243
ENSG00000237529	AL137847.2	9:83247793-83311941	1.05562	0.359684	1.52886	0.000987654	0.00816998
ENSG00000256338	RPL41P2	15:28293004-28322147	1.05673	0.238884	1.81735	0.000803446	0.00692572
ENSG00000007944	MYLIP	6:16129086-16148248	1.05685	0.275152	1.72526	6.34e-05	0.000754317
ENSG00000229950	TFAP2A-AS1	6:10398263-10416446	1.05826	0.351979	1.34977	0.00222469	0.0165163
XLOC_040287	XLOC_040287	16:86601365-86625455	1.05855	0.077088	3.55678	3.39e-14	1.85e-12
ENSG00000259709	AC023906.4	15:52122630-52149899	1.06153	0.277401	1.59547	0.00259685	0.0184822
ENSG00000264964	AP001033.1	18:9310522-9334460	1.06262	0.357891	1.56997	0.000557849	0.00500933
ENSG00000275485	AL512652.1	13:20768876-20769375	1.06364	0.173337	2.20909	0.00462106	0.0299395
ENSG00000141068	KSR1	17:27456470-27626438	1.06409	0.396475	1.64429	0.000135084	0.00145294
ENSG00000229167	AC114488.1	1:31571585-31587635	1.06409	1.9786	-1.96973	6.86e-06	0.000102467
ENSG00000287828	AL354743.2	1:3312786-3323149	1.06812	0.343527	1.74815	8.18e-05	0.000932132
ENSG00000116761	CTH	1:70411218-70439851	1.07009	2.99453	-2.02224	2.41e-06	3.88e-05
ENSG00000259020	AL049872.1	14:92014465-92040388	1.07082	0.266651	1.78665	0.000104448	0.00116891
ENSG00000265315	RN7SL199P	17:46537534-46537814	1.07211	0.09842	2.94537	0.0052473	0.0334856
ENSG00000233025	CRYZP1	7:103075222-103098652	1.07392	0.254822	1.83807	7.17e-05	0.000842054
ENSG00000241962	AC079447.1	2:99141485-99336323	1.07531	2.36719	-1.55588	0.000262995	0.00264461
ENSG00000259244	AC048382.2	15:84513241-84526949	1.07756	0.184726	2.32561	2.06e-07	4.05e-06
ENSG00000224967	AC009303.1	2:117934025-117934789	1.07762	0.140149	2.57383	0.000315485	0.00303371
ENSG00000126950	TMEM35A	X:101078879-101096367	1.07762	0.122292	2.8579	1.49e-07	3.02e-06
ENSG00000256609	AC084880.3	12:119178967-119193999	1.07793	0.308068	1.56961	0.00123612	0.00996537
ENSG00000268257	AIRN	6:159968959-160044613	1.07988	0.288574	1.64202	0.000134158	0.00144452
ENSG00000283269	AC005524.1	19:28620901-28727777	1.08227	0.054531	3.55034	2.08e-11	7.94e-10
ENSG00000116194	ANGPTL1	1:178833462-178893988	1.08334	0.098651	2.87272	1.04e-07	2.18e-06
ENSG00000270031	AL020997.3	1:27819983-27820341	1.08431	0.022486	4.19847	0.000248027	0.0025058
ENSG00000236263	AC234582.2	1:155211151-155213819	1.08512	0.236082	1.96436	7.18e-05	0.000842871
ENSG00000213985	AC078899.1	19:20257720-20259418	1.0857	0.347752	1.40419	0.00557111	0.0352163
ENSG00000252322	RN7SKP244	4:88573283-88592277	1.08651	0.246923	1.78274	0.00648527	0.0401524
ENSG00000223599	AL513523.1	1:153852106-153853414	1.08686	0.174218	2.38723	3.43e-05	0.000436188
ENSG00000230074	AL162231.2	9:34665028-34774466	1.08883	1.32407	1.58524	0.000174178	0.00183671
ENSG00000240993	RN7SL459P	12:19129767-19260961	1.08918	0.288472	1.69527	0.00338979	0.0234015
ENSG00000108342	CSF3	17:40015361-40017813	1.09213	3.28571	-1.66503	0.000243879	0.00247552
ENSG00000120549	KIAA1217	10:23694746-24547848	1.09344	0.208658	1.73811	6.71e-05	0.000791463
ENSG00000279089	AC005839.1	17:51183191-51186403	1.09789	0.372789	1.33013	0.00426852	0.0279986
ENSG00000214756	CSKMT	11:62665309-62668496	1.09818	1.76721	-1.85311	0.000140966	0.00150973
XLOC_032911	XLOC_032911	14:38513917-38545844	1.09907	0.075403	3.1231	1.49e-11	5.77e-10
ENSG00000248476	BACH1-IT1	21:29351634-29361894	1.10205	0.381223	1.31665	0.00228768	0.0169339
ENSG00000241723	AC074276.1	3:158203219-158544390	1.10581	0.183642	2.38237	1.74e-07	3.44e-06
ENSG00000287600	AC122719.3	5:892900-917857	1.10705	0.381266	1.31043	0.00282151	0.0199051
ENSG00000271557	YPEL5P2	11:47812096-47848401	1.11357	0.253062	1.63419	0.000226757	0.00231734
ENSG00000260669	AL096870.3	14:24209646-24215987	1.11848	0.002222	7.80019	3.4e-21	4.29e-19
XLOC_067517	XLOC_067517	21:33681207-33684646	1.12058	0.380145	1.34676	0.00378112	0.0258133
ENSG00000114739	ACVR2B	3:38453890-38493142	1.12183	0.464084	2.75481	7.17e-10	2.17e-08
ENSG00000213090	AC007256.1	2:201410544-201413308	1.12637	0.392722	1.30329	0.00547889	0.0346915
ENSG00000253197	AC117834.1	8:92882984-92966120	1.12682	0.168742	2.23009	0.000273264	0.00273691
XLOC_051886	XLOC_051886	19:43226278-43289523	1.12892	0.212602	2.1937	3.78e-07	7.1e-06
ENSG00000154040	CABYR	18:24138956-24161603	1.13355	1.2645	-1.32909	0.00210508	0.0157447
ENSG00000233021	AL669841.1	10:415796-484891	1.13501	0.32081	1.57846	0.00026837	0.00269595
XLOC_002369	XLOC_002369	1:102833606-102859099	1.13836	0.203282	2.26699	2.22e-07	4.35e-06
ENSG00000260874	AC106820.5	16:2429454-2459979	1.13905	0.434214	1.43371	0.000729033	0.00636473
ENSG00000184374	COLEC10	8:118995452-119108455	1.14001	0.220534	2.05816	3.27e-06	5.22e-05
ENSG00000255965	AC073916.1	12:124363679-124385882	1.14045	0.079132	3.59188	8.55e-13	3.95e-11
ENSG00000285976	AL135905.2	6:63572012-63583587	1.14205	7.7657	-2.9781	2.22e-11	8.4e-10
XLOC_012782	XLOC_012782	10:436181-438690	1.14299	0.380156	1.37048	0.00455301	0.0295813
ENSG00000225968	ELFN1	7:1688119-1747954	1.14361	2.43722	-1.30053	0.00185472	0.0140819
ENSG00000255220	DDX18P5	11:130261608-130314604	1.14756	0.301422	1.7153	0.00121266	0.0097841
XLOC_064451	XLOC_064451	2:241572560-241574116	1.14963	0.241881	1.99765	0.000214066	0.00219958
ENSG00000255152	MSH5-SAPCD1	6:31740020-31764851	1.15153	0.474363	1.3243	0.00223911	0.0166111
ENSG00000267270	PARD6G-AS1	18:80141214-80179839	1.15318	0.305469	1.62505	0.000152297	0.00162291
ENSG00000206129	AC006305.1	18:56003613-56191262	1.15655	0.085252	2.24358	5.38e-05	0.000647138
ENSG00000237013	LINC01812	2:67562276-67825562	1.15715	0.29025	1.66767	0.000103584	0.0011601
ENSG00000287586	Z98886.1	1:4654621-4783057	1.1579	3.52602	-1.75266	4.32e-05	0.000539139
ENSG00000261611	AC010547.4	16:71447600-71489311	1.15832	0.050607	4.3016	6.68e-19	6.6e-17
ENSG00000140403	DNAJA4	15:78264086-78282196	1.16133	0.472983	1.64146	0.000393037	0.00371541
ENSG00000235088	AL031667.2	20:41459354-41461944	1.16199	0.322089	1.6314	0.000727855	0.00635781
ENSG00000017483	SLC38A5	X:48458537-48470260	1.167	5.57908	-2.36872	9.97e-08	2.08e-06
ENSG00000280543	ASAP1-IT2	8:130082738-130084768	1.17812	0.314442	1.68677	0.000708766	0.00620365
ENSG00000241889	AC079944.2	3:113885298-113886031	1.18104	0.320777	1.65899	0.0056822	0.0357908
ENSG00000260267	AC026471.1	16:31456711-31459736	1.18294	3.79603	-1.88769	1.77e-05	0.00024296
ENSG00000259080	AC074091.1	2:27583046-27635174	1.18491	0.232821	2.13117	8.12e-07	1.43e-05
ENSG00000265415	AC099850.3	17:59202158-59206589	1.18505	0.331104	1.61706	0.00038432	0.00364445
ENSG00000278785	RF00017	15:84443473-84468669	1.18546	0.392449	1.40285	0.00137511	0.0109424
ENSG00000176020	AMIGO3	3:49716834-49719695	1.18652	0.000199	7.27346	7.32e-18	6.45e-16
ENSG00000276248	AL442125.1	13:113527260-113530621	1.18903	0.251118	2.00498	2.9e-05	0.000379259
ENSG00000259632	AC090971.4	15:51829678-51869292	1.18996	0.038662	4.76671	2.57e-16	1.86e-14
ENSG00000182836	PLCXD3	5:41306952-41510628	1.1904	0.189552	2.43625	1.84e-08	4.42e-07
ENSG00000203872	C6orf163	6:87344813-87365463	1.19277	0.326738	1.6542	0.000271203	0.00271898
ENSG00000167772	ANGPTL4	19:8363289-8374370	1.19581	6.32643	-2.60494	3.38e-09	9.14e-08
XLOC_012785	XLOC_012785	10:665747-667179	1.19813	0.100212	3.28695	6.54e-08	1.41e-06
ENSG00000275895	U2AF1L5	21:6484623-6499261	1.19927	1.10736	1.60438	0.000256283	0.00258056
ENSG00000112715	VEGFA	6:43770184-43786487	1.20306	3.73619	-1.52163	0.000448974	0.00419288
ENSG00000266598	AC037487.2	17:65013087-65056768	1.20325	0.374304	1.3941	0.000998363	0.00825403
XLOC_117451	XLOC_117451	9:123738478-123744295	1.20542	0.326017	1.67164	0.000187184	0.00196337
ENSG00000185730	ZNF696	8:143289676-143298061	1.20543	1.34158	-1.82536	8.47e-05	0.000962507
ENSG00000285783	AC098588.2	4:143907274-145128974	1.20574	0.642861	2.05635	1.7e-06	2.82e-05
ENSG00000196810	CTBP1-DT	4:1249300-1288291	1.20792	1.24911	-2.18733	4.98e-07	9.24e-06
ENSG00000236095	AL807757.2	9:94803356-94905279	1.21198	0.359225	1.53693	0.000268748	0.00269886
ENSG00000171570	RAB4B-EGLN2	19:40778242-40808418	1.21251	5.73251	-2.71683	5.69e-10	1.75e-08
ENSG00000163632	C3orf49	3:63819362-63863790	1.21308	0.089294	3.4705	8.98e-10	2.7e-08
ENSG00000249936	RAC1P2	4:46723830-46724408	1.21895	2.82215	-1.39138	0.00710762	0.0431184
ENSG00000163293	NIPAL1	4:47914142-48040173	1.22081	1.88211	-3.21312	1.04e-12	4.76e-11
ENSG00000251261	OR7H2P	5:101729995-102155413	1.22124	0.290812	1.72976	0.000211741	0.00217792
ENSG00000163735	CXCL5	4:73995642-73998677	1.22397	4.96648	-2.23084	5.03e-07	9.25e-06
ENSG00000130203	APOE	19:44905791-44909393	1.22714	3.40927	-1.58248	0.000410988	0.00386691
ENSG00000234933	CDC42P1	20:34363184-34408778	1.23086	0.122271	3.1104	3.73e-09	1e-07
ENSG00000283497	MIR3160-2	11:46397066-46508331	1.24289	0.426017	1.33176	0.0025779	0.0183604
ENSG00000105717	PBX4	19:19561707-19618693	1.24422	0.364704	1.43852	0.000714597	0.00625107
ENSG00000260853	AC109460.2	16:28952816-28966883	1.25101	0.330972	1.74362	0.00191984	0.0145105
ENSG00000147852	VLDLR	9:2621787-2660056	1.25346	3.16823	-1.51954	0.000313093	0.00303371
ENSG00000168497	CAVIN2	2:191834310-191847088	1.25455	0.407286	1.40748	0.00103379	0.00850724
ENSG00000252269	RNU4ATAC12P	12:132986513-133007064	1.27169	0.291275	2.01983	0.00406065	0.0273987
ENSG00000247853	AC006064.2	12:6578622-6601688	1.27411	0.387972	1.67545	0.00012067	0.00131243
ENSG00000286811	AL353138.1	6:48069213-48111078	1.27797	0.158072	2.79924	2.97e-10	9.45e-09
ENSG00000175265	GOLGA8A	15:34379068-34437466	1.28662	3.53823	-1.65052	9.04e-05	0.00102097
ENSG00000075275	CELSR1	22:46360834-46537170	1.28697	0.216991	1.65838	8.72e-05	0.000986566
ENSG00000217512	AL356776.1	6:79067692-79068138	1.287	0.027089	4.75498	7.53e-06	0.000112073
ENSG00000114656	KIAA1257	3:128897691-129002690	1.2903	0.441709	1.35002	0.00296944	0.0208484
ENSG00000065361	ERBB3	12:56076799-56103505	1.29325	2.3141	-1.68722	0.000128059	0.00138628
ENSG00000144130	NT5DC4	2:112721486-112746441	1.29922	0.306112	3.2572	3.07e-09	8.39e-08
ENSG00000254542	NAV2-AS3	11:19933822-19984565	1.3065	0.410476	1.45613	0.000763188	0.00662037
ENSG00000121318	TAS2R10	12:10825317-10826358	1.30716	0.383648	1.55019	0.00432289	0.0283121
ENSG00000144182	LIPT1	2:99154955-99163157	1.32123	1.99241	-1.5869	0.000297856	0.00295376
ENSG00000183346	CABCOCO1	10:61662961-61766766	1.32733	0.372561	1.61835	0.000125982	0.00136528
ENSG00000255624	AC073585.1	10:122879681-122898615	1.32768	0.157069	3.02303	7.99e-11	2.78e-09
ENSG00000251151	HOXC-AS3	12:53981509-53989442	1.32828	0.458187	1.41111	0.00244186	0.0174908
ENSG00000130303	BST2	19:17402939-17405630	1.3332	3.07803	-1.48591	0.000741462	0.00645235
ENSG00000198353	HOXC4	12:54016931-54056030	1.34413	0.053188	3.74082	1.06e-10	3.62e-09
ENSG00000099994	SUSD2	22:24181487-24189106	1.34589	3.52735	-1.59076	0.000216605	0.00222036
ENSG00000196456	ZNF775	7:150368790-150398630	1.34796	2.00067	-2.11734	1.84e-06	3.05e-05
ENSG00000241489	AC244197.3	X:149477104-149540926	1.35163	0.332599	2.21819	2.22e-06	3.66e-05
ENSG00000235358	AC093151.3	1:41242373-41284861	1.35364	0.50278	1.50677	0.000446087	0.00416721
XLOC_007892	XLOC_007892	1:117815435-117821560	1.35639	0.488467	2.47108	1.59e-07	3.21e-06
ENSG00000178860	MSC	8:71841549-71844468	1.35761	4.41068	-1.80825	4.02e-05	0.000505159
ENSG00000226367	ST7-AS2	7:117072072-117229823	1.36034	0.167689	3.00747	7.63e-08	1.64e-06
ENSG00000104899	AMH	19:2249309-2252073	1.36101	0.349163	1.66413	0.000715312	0.0062555
ENSG00000092871	RFFL	17:35005990-35089319	1.36183	2.07623	-1.97756	4.24e-06	6.6e-05
ENSG00000250337	PURPL	5:27217714-27496994	1.362	0.459564	1.83309	1.75e-05	0.000240294
ENSG00000233519	AL590490.1	1:240245260-240474966	1.36323	0.494869	1.30285	0.00232844	0.0171766
ENSG00000249898	MCPH1-AS1	8:6617310-6708224	1.36935	0.436212	1.57182	0.00072364	0.00632283
ENSG00000213036	AL445305.1	1:214482813-214483387	1.37336	0.369311	1.65559	0.00794554	0.046753
ENSG00000261744	AC116552.1	16:88512960-88532119	1.37583	0.235981	2.0844	7.46e-05	0.000865284
XLOC_098749	XLOC_098749	6:101393384-101399956	1.38013	0.623088	1.6449	0.00101008	0.00833942
ENSG00000273162	AL133215.2	10:101059467-101061005	1.38469	0.497917	1.32149	0.00796728	0.0468537
ENSG00000076716	GPC4	X:133300103-133415489	1.38685	0.033869	5.13693	2.41e-25	4.55e-23
ENSG00000279432	AC015799.1	17:2639297-2642418	1.38772	0.327739	1.86444	7.07e-05	0.000831222
XLOC_025180	XLOC_025180	12:8032659-8033748	1.38797	0.287895	2.03248	0.000244075	0.00247642
ENSG00000247228	AC009060.1	16:70132207-70173483	1.38812	0.254137	1.91693	4.03e-05	0.000506399
ENSG00000287782	AL359632.1	9:125426169-125707170	1.39033	1.0056	1.37554	0.000999575	0.00826179
ENSG00000272037	AP002907.1	8:102254286-102262007	1.39059	0.347921	1.72529	0.000247151	0.00250114
ENSG00000239291	AC002558.1	17:47159191-47159993	1.39576	0.345713	1.75064	0.00241918	0.0174535
ENSG00000248445	SEMA6A-AS1	5:116447547-116508276	1.40531	0.378852	1.8175	0.000619207	0.0054835
ENSG00000275106	AC025594.2	7:128952527-128953316	1.40801	0.413422	1.51782	0.00753465	0.044658
ENSG00000287387	AC010883.3	2:43219849-43226586	1.40966	0.445532	1.46449	0.00130423	0.0104421
XLOC_114809	XLOC_114809	9:135888191-135907246	1.41055	0.077786	3.95083	1.76e-16	1.3e-14
ENSG00000250250	AC010638.1	5:15500192-15619109	1.41204	0.602037	1.36247	0.00227764	0.0168679
ENSG00000274191	AC026333.4	12:122634130-122634673	1.41218	0.281329	1.99147	0.00202491	0.0152055
ENSG00000280069	AC127024.8	17:30738182-30740275	1.41322	0.450244	1.41226	0.00322067	0.0223724
ENSG00000278932	CR381653.1	21:9325013-9368775	1.41811	0.177328	2.99596	1.03e-06	1.81e-05
ENSG00000165617	DACT1	14:58633967-58648321	1.41897	5.20488	-2.05813	1.82e-06	3.02e-05
ENSG00000273133	AC116651.1	4:15560963-15568425	1.41999	0.489944	1.53386	0.00104605	0.00859641
ENSG00000213145	CRIP1	14:105486317-105488947	1.4201	0.307967	2.27312	2.48e-05	0.000327824
ENSG00000115339	GALNT3	2:165747591-165794682	1.42081	3.99294	-2.3973	3.04e-08	7e-07
ENSG00000128709	HOXD9	2:176122719-176124937	1.42393	0.332343	1.8842	0.000109758	0.00122424
ENSG00000135346	CGA	6:87085498-87095406	1.4246	0.307696	1.98229	1.76e-05	0.000242144
XLOC_006412	XLOC_006412	1:37475562-37476208	1.42606	0.38611	1.66193	0.00501982	0.0322824
ENSG00000239856	RN7SL225P	11:86302223-86345619	1.42656	0.356794	1.76255	0.00023545	0.00239885
ENSG00000248839	AC021660.2	3:98516631-98525334	1.42994	0.324868	1.84884	3.72e-05	0.000470877
ENSG00000054965	FAM168A	11:73400081-73598494	1.43247	8.87182	-4.03572	3.21e-18	2.95e-16
ENSG00000163618	CADPS	3:62398346-62875416	1.44161	0.309985	1.68461	7.68e-05	0.000878352
ENSG00000275894	AL021578.1	20:45345115-45345823	1.44644	3.36643	-1.41491	0.00336081	0.0232387
ENSG00000286192	AC069288.1	7:1815793-2242215	1.44716	11.2991	-2.08164	1.07e-06	1.87e-05
ENSG00000170962	PDGFD	11:103907189-104164379	1.4583	3.18209	-1.31583	0.00160951	0.0123825
ENSG00000237188	AC242426.2	1:147172744-147295734	1.46422	0.375593	2.15225	1.09e-06	1.88e-05
ENSG00000166342	NETO1	18:72742314-72868146	1.46635	1.44125	-1.66333	9.5e-05	0.00106968
ENSG00000125845	BMP2	20:6767686-6780246	1.48064	3.29103	-1.36551	0.00118196	0.00958259
ENSG00000135114	OASL	12:121019111-121039242	1.4841	2.82749	-1.70376	6.17e-05	0.00073536
ENSG00000213073	AL353625.1	6:160093082-160096212	1.48818	0.571448	1.40088	0.00247106	0.0176788
ENSG00000155008	APOOL	X:85003877-85093316	1.48821	7.3189	-2.51214	6.98e-09	1.82e-07
ENSG00000248787	AC092903.2	3:125825817-125916360	1.48845	0.852067	2.14706	6.39e-07	1.16e-05
ENSG00000248932	AC046134.2	3:139389761-139782699	1.49053	0.077688	1.69111	0.000121515	0.00132019
ENSG00000277701	AC159540.2	2:97279632-97291849	1.49654	0.376058	1.91762	1.57e-05	0.000217604
ENSG00000136514	RTP4	3:187368385-187372076	1.49688	0.268608	2.26067	1.49e-06	2.53e-05
ENSG00000279957	AC110769.3	2:113904086-113905258	1.5049	0.478682	1.41933	0.00527857	0.0336559
ENSG00000233674	AL451062.2	1:43743471-43743741	1.51244	0.232513	2.40229	0.00607288	0.0378559
ENSG00000276991	RF01877	22:26673254-26673630	1.51317	0.030216	4.70274	1.09e-05	0.000156473
ENSG00000252397	RNU5A-4P	13:33818161-33836446	1.52352	0.47072	1.4802	0.000524453	0.00473344
ENSG00000182022	CHST15	10:124007668-124093598	1.52375	3.31638	-1.63056	0.000111188	0.00123841
ENSG00000230309	AL121718.1	6:78510359-78606036	1.52599	0.565561	1.48136	0.000420954	0.00394834
ENSG00000188394	GPR21	9:123034527-123035696	1.527	0.461945	1.47928	0.00474696	0.0307207
ENSG00000130038	CRACR2A	12:3606633-3764819	1.53369	0.293915	1.64184	0.000120252	0.00131104
XLOC_092476	XLOC_092476	6:3068662-3074147	1.53392	0.455656	1.53455	0.000523848	0.00472939
ENSG00000259713	AC013391.2	15:89518523-89591956	1.53934	0.303426	2.12866	6.97e-07	1.26e-05
ENSG00000261051	AC107021.2	3:146059585-146061679	1.54096	3.93831	-1.56352	0.000388694	0.00368244
ENSG00000122176	FMOD	1:203340628-203351758	1.54454	19.1598	-3.7538	3.15e-16	2.24e-14
ENSG00000117877	CD3EAP	19:45406209-45410766	1.54514	3.43921	-2.35116	1.38e-07	2.82e-06
ENSG00000128408	RIBC2	22:45413691-45432496	1.54906	0.314883	1.86948	4.1e-05	0.000513879
ENSG00000269895	AP000654.1	11:86824059-86838101	1.55066	0.409011	1.70672	7.36e-05	0.000860823
ENSG00000166670	MMP10	11:102770502-102780628	1.55832	6.90885	-2.36123	5.37e-08	1.19e-06
ENSG00000241316	SUCLG2-AS1	3:67654669-67947713	1.5589	0.573546	1.72275	6.55e-05	0.000774047
ENSG00000253121	AC120042.2	8:63015090-63038856	1.56209	0.534288	1.33083	0.00190506	0.0144061
ENSG00000279891	AC022498.2	3:188178543-188180812	1.56218	0.43855	1.60125	0.000644245	0.00567851
ENSG00000228108	AC092839.1	2:54516048-54622713	1.56624	0.412634	1.70821	7.26e-05	0.000850266
ENSG00000012171	SEMA3B	3:50267558-50277546	1.56783	5.00079	-1.85594	1.7e-05	0.000234727
ENSG00000260630	SNAI3-AS1	16:88663298-88687278	1.57309	1.77765	-1.81842	3.13e-05	0.000400503
ENSG00000119661	DNAL1	14:73644875-73703732	1.58267	3.7365	-2.33474	6.24e-08	1.35e-06
ENSG00000228634	AL136115.1	1:31910042-31938588	1.58436	0.507223	1.42681	0.00101546	0.00838158
ENSG00000266865	AC138207.8	17:31008497-31093127	1.58735	0.724991	1.72945	5.19e-05	0.000625697
ENSG00000213689	TREX1	3:48465811-48467645	1.59482	0.400603	2.0702	8.37e-05	0.000953729
ENSG00000271853	AL162258.1	1:153626332-153634340	1.59611	7.33127	-2.52003	9.76e-09	2.45e-07
ENSG00000231177	LINC00852	3:10284419-10285746	1.59645	0.044296	4.71733	2.04e-11	7.79e-10
ENSG00000026559	KCNG1	20:51003656-51023107	1.61512	5.00834	-1.94239	6.4e-06	9.58e-05
ENSG00000231307	RPS3P2	20:38537758-38538458	1.61718	0.233035	2.53543	3.91e-05	0.000492999
ENSG00000244232	RN7SL698P	3:128785147-128785448	1.62078	0.149616	3.06386	0.000589	0.00523909
ENSG00000215883	CYB5RL	1:54169651-54200036	1.62603	0.695571	1.64789	0.000145282	0.0015532
ENSG00000204291	COL15A1	9:98943179-99070792	1.63336	6.2737	-2.39933	2.77e-08	6.46e-07
XLOC_014849	XLOC_014849	10:108477754-108526244	1.63802	0.520186	1.44054	0.000611193	0.00542049
ENSG00000249471	ZNF324B	19:58451611-58457833	1.63858	3.62184	-1.50659	0.000499675	0.00463049
ENSG00000240729	AC146507.2	5:177264766-177265241	1.64269	0.315395	2.14141	0.00202491	0.0152055
ENSG00000253251	SHLD3	5:65624765-65630891	1.6533	2.32005	-1.30871	0.00435776	0.0285281
ENSG00000261369	AC007533.1	16:47258680-47428880	1.65359	0.555182	1.36406	0.00368389	0.0251894
ENSG00000248449	PCDHGB8P	5:141426286-141429158	1.65817	0.472587	1.53678	0.0010331	0.00850389
ENSG00000171658	NMRAL2P	3:185959943-185980872	1.66124	0.336231	2.07935	7.84e-06	0.00011642
ENSG00000229689	AC009237.3	2:95525236-95547545	1.66475	0.620808	1.86723	1.83e-05	0.000251006
ENSG00000261427	AC099518.3	16:19114002-19173578	1.66883	3.57272	-1.30815	0.00267691	0.0189892
ENSG00000224451	ATP5PBP1	13:51598416-51599460	1.67703	0.552679	1.36041	0.00741243	0.0440375
ENSG00000184517	ZFP1	16:75148494-75172236	1.68197	2.99148	-1.41433	0.000869686	0.00728819
ENSG00000231849	UBE2V2P4	1:36224439-36289342	1.68542	0.462812	2.30158	5.46e-07	9.95e-06
ENSG00000163815	CLEC3B	3:45001548-45036071	1.68699	4.42095	-1.60458	0.000172935	0.00182488
ENSG00000126001	CEP250	20:35455164-35519280	1.69033	0.205292	1.62868	0.000149132	0.0015921
ENSG00000230453	ANKRD18B	9:33524394-33573009	1.69091	0.36182	1.64254	0.000141939	0.00151907
ENSG00000059728	MXD1	2:69893956-69942945	1.69707	2.02727	-1.68791	8.7e-05	0.000985345
XLOC_076926	XLOC_076926	3:114359305-114369465	1.7058	0.59251	1.31151	0.00210427	0.0157425
XLOC_001355	XLOC_001355	1:50977368-51010395	1.70647	0.388142	1.6659	0.00013993	0.0014997
ENSG00000274810	NPHP3-ACAD11	3:132558142-132722459	1.70672	0.597841	1.65923	8.54e-05	0.000969708
ENSG00000267370	AC008752.3	19:9756152-9756863	1.70836	0.432415	1.72111	0.00241313	0.0174535
ENSG00000268364	SMC5-AS1	9:70122462-70258866	1.71591	1.71311	1.4344	0.000907327	0.00755738
ENSG00000187951	AC091057.1	15:30658717-30772993	1.71814	0.29442	2.32261	7.73e-08	1.66e-06
ENSG00000169994	MYO7B	2:127535802-127637729	1.72494	0.733062	1.35092	0.00126534	0.0101629
ENSG00000264230	ANXA8L1	10:46375627-46453782	1.72827	3.18885	-1.30542	0.00182982	0.0139069
ENSG00000255410	AC091564.5	11:6628664-6658396	1.73301	0.603621	1.31398	0.00381937	0.0260272
ENSG00000170289	CNGB3	8:86529064-86743675	1.73406	0.577579	1.36029	0.00135056	0.0107755
ENSG00000266936	AC011442.1	19:11003027-11041374	1.73686	0.50579	1.56373	0.000265991	0.00267384
XLOC_094938	XLOC_094938	6:111282976-111293163	1.75848	0.615244	1.31026	0.00214741	0.0160057
ENSG00000156509	FBXO43	8:100133351-100145817	1.75977	0.469336	1.4929	0.000519228	0.00469612
ENSG00000261379	AC010735.1	2:226804036-226805061	1.76549	0.452521	1.73215	0.00107827	0.00884172
ENSG00000242134	RPL5P13	4:142286917-142287625	1.76993	0.350274	2.10834	0.000284245	0.00283183
ENSG00000206262	FOXL2NB	3:138947217-138953990	1.77006	0.454701	3.65009	2.27e-13	1.11e-11
ENSG00000243314	AC106707.2	3:158496561-158496934	1.77558	0.359741	2.10004	0.00360343	0.0247122
ENSG00000185052	SLC24A3	20:19212646-19722937	1.77653	0.402088	1.87329	1.65e-05	0.000227878
ENSG00000257184	AC004080.3	7:27163535-27180013	1.77855	0.11332	3.74469	2.21e-15	1.42e-13
ENSG00000279410	AC099494.1	16:17192863-17194232	1.78146	0.457725	1.72454	0.000487059	0.00452471
ENSG00000264056	MIR5685	6:53268508-53349134	1.78151	0.56479	1.44042	0.000815475	0.00701737
ENSG00000241319	SETP6	3:81612238-81612805	1.79283	0.473744	1.72447	0.00314483	0.0219468
ENSG00000105516	DBP	19:48630030-48637438	1.79678	0.41555	1.53661	0.00102045	0.00841449
ENSG00000183508	TENT5C	1:117606048-117628389	1.79896	0.559982	1.46963	0.00051639	0.00467977
ENSG00000132386	SERPINF1	17:1762029-1777565	1.80174	6.52424	-2.08778	1.73e-06	2.87e-05
ENSG00000222145	RF00045	6:88714242-88714430	1.80272	0.119831	3.1246	0.00236482	0.0173853
ENSG00000228801	AC064807.1	8:51899268-51949874	1.8044	0.745341	1.38544	0.000987484	0.00816998
ENSG00000082458	DLG3	X:70444835-70505490	1.80659	0.449437	2.42672	6.67e-08	1.44e-06
ENSG00000166153	DEPDC4	12:100203669-100267079	1.81527	0.491051	1.38967	0.00129784	0.0103989
ENSG00000173269	MMRN2	10:86935540-86971262	1.827	0.423793	1.81802	2.42e-05	0.000320463
XLOC_107627	XLOC_107627	8:61503007-61510077	1.82809	0.11367	3.78437	1.54e-14	8.89e-13
ENSG00000008118	CAMK1G	1:209583714-209613939	1.83031	4.22084	-1.36563	0.00111891	0.00914527
ENSG00000109062	SLC9A3R1	17:74748628-74769353	1.83171	4.02015	-1.53185	0.000279457	0.002789
ENSG00000272239	AC011373.1	5:147393656-147510124	1.83937	0.568985	1.47815	0.000441027	0.00412634
ENSG00000150540	HNMT	2:137964020-138016364	1.84604	1.8548	-1.36111	0.00148925	0.0115457
ENSG00000124875	CXCL6	4:73836640-73849064	1.85179	15.0138	-3.23845	5.63e-13	2.66e-11
ENSG00000233072	RPS15AP6	1:21003550-21003934	1.86196	0.354996	2.01983	0.00406065	0.0273987
ENSG00000243797	AC004917.1	7:106372251-106770207	1.86835	0.473725	1.87416	1.82e-05	0.000250006
ENSG00000265713	AC023389.2	17:29775747-29776701	1.87458	0.621763	1.35422	0.0075579	0.0447781
ENSG00000262884	AC015921.1	17:2853975-2985065	1.87631	0.173519	3.13745	1.02e-11	4.05e-10
ENSG00000261474	AC026471.4	16:31449535-31467160	1.88655	1.71329	1.73701	7.25e-05	0.000849848
ENSG00000260281	ITFG1-AS1	16:47144323-47238004	1.92565	0.678677	1.35052	0.00160325	0.0123469
XLOC_019873	XLOC_019873	11:58889523-58896891	1.92721	0.463025	1.84209	2.65e-05	0.0003495
XLOC_082876	XLOC_082876	4:52952303-53015758	1.92861	0.462648	1.84511	1.4e-05	0.000194999
ENSG00000228113	AC003991.1	7:88206367-88304367	1.93083	0.496174	1.74445	0.000768323	0.00665725
ENSG00000258843	AL133485.1	14:50792865-50831208	1.94144	0.568806	1.55471	0.000627553	0.00554436
[truncated: 573 more rows]
