# Supplementary material for: LMO7-mediated POLR2A degradation promotes cellular senescence through the MDM4/p53/p21 axis
Source: Cell Death Dis. 2026 Mar 28;17(1):421. doi: 10.1038/s41419-026-08679-0 (PMC13149549; doi:10.1038/s41419-026-08679-0)
Supplement: Supplementary file 13 — Table S6 [file 41419_2026_8679_MOESM13_ESM.xlsx]

## Sheet: Sheet1
Table S6 p53 predicted E3 ligases
SwissProt ID (E3)	Gene Symbol (E3)
Q7Z6E9	RBBP6
Q9UIG0	BAZ1B
Q9UPN9	TRIM33
Q9Y3I1	FBXO7
Q9UJV3	MID2
Q9BZK7	TBL1XR1
O43918	AIRE
O75592	MYCBP2
Q9BWF2	TRAIP
Q9UKB1	FBXW11
Q13702	RAPSN
Q9ULT8	HECTD1
Q96PU4	UHRF2
Q15326	ZMYND11
Q86Y13	DZIP3
Q9UKT8	FBXW2
Q969U6	FBXW5
Q9ULU4	ZMYND8
O95714	HERC2
P19474	TRIM21
Q9BZY9	TRIM31
O60907	TBL1X
Q92831	KAT2B
Q5XUX0	FBXO31
P29590	PML
Q9NXK8	FBXL12
Q9NVW2	RLIM
Q9UMS4	PRPF19
Q96F44	TRIM11
Q8IYM9	TRIM22
Q14669	TRIP12
P49792	RANBP2
Q92793	CREBBP
Q9Y467	SALL2
P46934	NEDD4
Q8NEZ4	KMT2C
Q7Z569	BRAP
Q8NG27	PJA1
Q14139	UBE4A
Q15034	HERC3
Q14258	TRIM25
Q9UKC9	FBXL2
O15344	MID1
P35637	FUS
Q9UKV5	AMFR
P78406	RAE1
Q15542	TAF5
Q12788	TBL3
O00308	WWP2
Q9UF56	FBXL17
Q96IG2	FBXL20
Q6P050	FBXL22
Q9UKT5	FBXO4
O95628	CNOT4
Q9UK96	FBXO10
Q96EF6	FBXO17
Q8NFZ0	FBH1
Q9H4M3	FBXO44
Q9NRD1	FBXO6
Q9UKA1	FBXL5
Q9UJT9	FBXL7
Q96CD0	FBXL8
O43164	PJA2
Q8NEG5	ZSWIM2
P0C2W1	FBXO45
Q9UKT7	FBXL3
Q9UKT6	FBXL21P
O94972	TRIM37
Q969Q1	TRIM63
Q15751	HERC1
O95071	UBR5
O75426	FBXO24
Q9UK99	FBXO3
Q9UK97	FBXO9
Q8N1E6	FBXL14
O94822	LTN1
Q99590	SCAF11
P53804	TTC3
Q8ND25	ZNRF1
Q8NHG8	ZNRF2
Q92830	KAT2A
Q5XX13	FBXW10
Q6X9E4	FBXW12
Q8NCQ5	FBXO15
Q7Z6M2	FBXO33
Q8N4B4	FBXO39
Q8TF61	FBXO41
Q5FWF7	FBXO48
Q9NRD0	FBXO8
P57775	FBXW4
Q8N3Y1	FBXW8
Q5XUX1	FBXW9
Q9GZL7	WDR12
O94941	UBOX5
Q9UII4	HERC5
Q9BVG3	TRIM62
Q8WU17	RNF139
Q9HCE7	SMURF1
Q96C24	SYTL4
Q9HAU4	SMURF2
Q9Y4X5	ARIH1
Q9NZS9	BFAR
Q9NW38	FANCL
P15918	RAG1
Q149N8	SHPRH
O95625	ZBTB11
Q9Y577	TRIM17
Q12899	TRIM26
P14373	TRIM27
O00635	TRIM38
Q8WV44	TRIM41
Q86XT4	TRIM50
Q9C037	TRIM4
Q9C035	TRIM5
Q9C030	TRIM6
Q9C029	TRIM7
Q14527	HLTF
Q9NSI6	BRWD1
Q9BVA0	KATNB1
P61962	DCAF7
P16520	GNB3
Q86XS8	RNF130
Q9NVX2	NLE1
Q9Y263	PLAA
Q96D59	RNF183
O94967	WDR47
P61964	WDR5
Q9GZS3	WDR61
O76071	CIAO1
P43034	PAFAH1B1
P55735	SEC13
Q04725	TLE2
Q9UKT4	FBXO5
O43663	PRC1
Q9NSC2	SALL1
Q9ULJ6	ZMIZ1
Q9BYV2	TRIM54
O60260	PRKN
P41002	CCNF
Q96ME1	FBXL18
Q8IU81	IRF2BP1
Q7L622	G2E3
Q8IYU2	HACE1
O15033	AREL1
O60858	TRIM13
Q9UPQ4	TRIM35
Q9NQ86	TRIM36
Q5GLZ8	HERC4
Q2Q1W2	TRIM71
Q7Z4K8	TRIM46
Q6ZTA4	TRIM67
Q76N89	HECW1
Q9P2P5	HECW2
Q9BQA1	WDR77
P62879	GNB2
Q12986	NFX1
Q9NPC3	CCNB1IP1
Q6UWE0	LRSAM1
Q9H1K0	RBSN
Q9H871	RMND5A
Q8TEL6	TRPC4AP
Q96J02	ITCH
O43172	PRPF4
Q9NRL3	STRN4
Q9H992	MARCHF7
Q5U5R9	HECTD2
Q5T447	HECTD3
Q8IVU3	HERC6
A6NDI0	TRIM49B
Q9UDY6	TRIM10
Q9C019	TRIM15
Q9BYJ4	TRIM34
Q9H8W5	TRIM45
Q8IWZ4	TRIM48
P0CI25	TRIM49
Q96A61	TRIM52
Q9BYV6	TRIM55
Q9BRZ2	TRIM56
Q8NG06	TRIM58
Q495X7	TRIM60
Q5EBN2	TRIM61
Q6PJ69	TRIM65
Q6AZZ1	TRIM68
Q6ZMU5	TRIM72
Q86UV7	TRIM73
Q86UV6	TRIM74
Q9C040	TRIM2
Q9C026	TRIM9
Q15386	UBE3C
Q008S8	ECT2L
Q8IX29	FBXO16
Q6PJ61	FBXO46
Q99618	CDCA3
Q12834	CDC20
Q92466	DDB2
Q9Y3C5	RNF11
Q7Z3V4	UBE3B
Q9NYS7	WSB2
O75530	EED
Q9ULT6	ZNRF3
Q96BD5	PHF21A
P57737	CORO7
Q8TEQ6	GEMIN5
Q8NFH3	NUP43
O00237	RNF103
Q96EE3	SEH1L
Q86W42	THOC6
Q9NV06	DCAF13
P62873	GNB1
P63244	RACK1
O43660	PLRG1
Q15269	PWP2
Q09028	RBBP4
Q16576	RBBP7
Q8N9V3	WDSUB1
P78364	PHC1
Q9UJ41	RABGEF1
O14543	SOCS3
O75159	SOCS5
O14512	SOCS7
P35226	BMI1
Q99732	LITAF
O14727	APAF1
Q6ZNA4	RNF111
P78317	RNF4
Q9UDY8	MALT1
Q99973	TEP1
Q9UNX4	WDR3
P51948	MNAT1
O60291	MGRN1
O76050	NEURL1
Q8NF64	ZMIZ2
Q99728	BARD1
Q86WC4	OSTM1
Q5TC82	RC3H1
Q9UM11	FZR1
Q15291	RBBP5
Q04724	TLE1
Q96EP1	CHFR
Q9NXR7	BABAM2
Q8WV22	NSMCE1
Q96MF7	NSMCE2
Q9BYM8	RBCK1
Q06587	RING1
Q9Y2K7	KDM2A
P62877	RBX1
Q00597	FANCC
P82094	TMF1
Q14241	ELOA
Q9NWZ3	IRAK4
P50876	RNF144A
Q9Y3V2	RWDD3
Q13049	TRIM32
Q8N9V2	TRIML1
Q8N7C3	TRIML2
Q8N143	BCL6B
O43684	BUB3
Q05048	CSTF1
Q58WW2	DCAF6
Q8N5U6	RNF10
Q13347	EIF3I
Q9Y2I8	WDR37
Q8TB52	FBXO30
P98170	XIAP
O00628	PEX7
Q9Y252	RNF6
Q8N5D0	WDTC1
Q8WUA4	GTF3C2
P11142	HSPA8
P61024	CKS1B
Q9BR09	NEURL2
Q96JP5	ZFP91
Q6ZRF8	RNF207
Q9H0C5	BTBD1
Q9NVF7	FBXO28
Q96A44	SPSB4
O94880	PHF14
Q9P1Y6	PHRF1
O94952	FBXO21
Q13064	MKRN3
Q9HBD1	RC3H2
Q9H9P5	UNKL
Q9BYE7	PCGF6
Q8WXK3	ASB13
Q96Q27	ASB2
Q9HB96	FANCE
Q9NPI8	FANCF
O14544	SOCS6
Q9H116	GZF1
Q8WWQ0	PHIP
Q96CA5	BIRC7
Q14145	KEAP1
Q9BQ67	GRWD1
Q13610	PWP1
O14775	GNB5
Q8NBT0	POC1A
Q8TC44	POC1B
Q9H0A6	RNF32
O75529	TAF5L
Q9BRP4	PAAF1
Q9Y4L5	RNF115
Q8NC42	RNF149
Q68DV7	RNF43
Q2TAY7	SMU1
Q53HC9	EIPR1
O75717	WDHD1
Q9BV38	WDR18
Q8TAF3	WDR48
Q9NNW5	WDR6
Q96MX6	WDR92
Q96GG9	DCUN1D1
Q96G75	RMND5B
P51668	UBE2D1
P40337	VHL
Q13685	AAMP
Q13216	ERCC8
Q9BVC4	MLST8
Q04726	TLE3
O75083	WDR1
Q9HAD4	WDR41
Q9BQ87	TBL1Y
Q6UXN9	WDR82
Q8NB78	KDM1B
O60315	ZEB2
Q969P5	FBXO32
Q96GD4	AURKB
O00257	CBX4
Q96G25	MED8
Q96BD6	SPSB1
Q99619	SPSB2
A6NI03	TRIM64B
A6NLI5	TRIM64C
Q96BQ3	TRIM43
Q9Y2M5	KLHL20
p53 known E3 ligases
SwissProt ID (E3)	E3 GENE
O15151	MDM4
O15164	TRIM24
O43255	SIAH2
O75382	TRIM3
O95155	UBE4B
P36406	TRIM23
Q00987	MDM2
Q05086	UBE3A
Q09472	EP300
Q13263	TRIM28
Q13309	SKP2
Q66K89	E4F1
Q6P3S6	FBXO42
Q6PCD5	RFWD3
Q6Q0C0	TRAF7
Q7Z6Z7	HUWE1
Q86TM6	SYVN1
Q86WT6	TRIM69
Q86XK2	FBXO11
Q8IWR1	TRIM59
Q8N531	FBXL6
Q8NEZ5	FBXO22
Q8NHY2	COP1
Q8TEB7	RNF128
Q8WZ73	RFFL
Q969H0	FBXW7
Q969K3	RNF34
Q969V5	MUL1
Q96EQ8	RNF125
Q96LD4	TRIM47
Q96PM5	RCHY1
Q96PU5	NEDD4L
Q96T88	UHRF1
Q9BV68	RNF126
Q9H000	MKRN2
Q9H0F5	RNF38
Q9H0M0	WWP1
Q9HCI7	MSL2
Q9HCM9	TRIM39
Q9NS56	TOPORS
Q9NS91	RAD18
Q9NV58	RNF19A
Q9NZJ0	DTL
Q9UHC7	MKRN1
Q9UNE7	STUB1
Q9Y297	BTRC
