# Supplementary material for: LMO7-mediated POLR2A degradation promotes cellular senescence through the MDM4/p53/p21 axis
Source: Cell Death Dis. 2026 Mar 28;17(1):421. doi: 10.1038/s41419-026-08679-0 (PMC13149549; doi:10.1038/s41419-026-08679-0)
Supplement: Supplementary file 14 — Table S7 [file 41419_2026_8679_MOESM14_ESM.xlsx]

## Sheet: Sheet1
Table S7 122 proteins from MS identification
Accession	protein	Unique Peptides	MW [kDa]	Score	Abundances (Normalized): NC	Abundances (Normalized): H2O2 48h	H2O2 48h /NC
P35579	MYH9	215	226.4	39784.6	2.52656e+09	2.99867e+10	11.8686
Q15149	PLEC	171	531.5	1187.32	8.47853e+07	2.50542e+08	2.95502
P35580	MYH10	103	228.9	6921.15	8.39748e+07	4.18908e+08	4.9885
O00159	MYO1C	68	121.6	2290.83	3.91133e+08	1.03543e+09	2.64725
Q9Y4I1	MYO5A	52	215.3	432.02	5.65859e+06	1.68958e+07	2.98586
O94832	MYO1D	50	116.1	647.91	4.4634e+07	7.15078e+07	1.6021
Q05682	CALD1	47	93.2	1566.92	1.98612e+08	5.33223e+08	2.68475
O43795	MYO1B	46	131.9	530.48	2.62357e+07	1.4099e+08	5.37395
Q8WWI1	LMO7	45	192.6	561.2	1.53746e+07	2.43107e+08	15.8123
Q9P0K7	RAI14	44	110	451.64	1.29542e+07	5.83811e+07	4.50674
Q9UM54	MYO6	42	149.6	412	1.69676e+07	4.40797e+07	2.59787
Q9Y490	TLN1	39	269.6	300.26	1.30294e+07	2.57514e+07	1.97641
P13010	XRCC5	38	82.7	853.11	3.52457e+08	6.01718e+08	1.70721
Q9UHB6	LIMA1	35	85.2	432.49	3.64371e+06	4.12199e+07	11.3126
P06396	GSN	31	85.6	945.65	9.28505e+07	4.05889e+08	4.37142
P07355	ANXA2	31	38.6	856.86	1.91294e+08	5.069e+08	2.64984
P78527	PRKDC	29	468.8	46.45	540458	1.3217e+06	2.44553
P61247	RPS3A	28	29.9	872.31	5.86621e+08	2.81731e+09	4.80262
Q15746	MYLK	28	210.6	182.06	7.16448e+06	1.55268e+07	2.16719
Q9UPQ0	LIMCH1	27	121.8	174.48	3.64768e+06	1.1277e+07	3.09155
P09493	TPM1	25	32.7	5308.09	4.18281e+08	1.13654e+10	27.1718
Q16643	DBN1	25	71.4	745.39	1.01837e+07	2.07128e+08	20.3392
P09874	PARP1	25	113	201.98	4.26239e+06	5.53128e+07	12.977
Q02878	RPL6	24	32.7	560.79	2.85036e+07	1.66078e+09	58.2656
P67936	TPM4	24	28.5	3739.61	1.18135e+08	3.09732e+09	26.2185
P62424	RPL7A	24	30	890.14	1.6328e+08	2.21536e+09	13.5679
Q9ULV4	CORO1C	24	53.2	505.73	1.21964e+07	1.44602e+08	11.8561
P02751	FN1	23	272.2	130.41	8.9576e+06	1.37557e+07	1.53565
P07951	TPM2	22	32.8	4644.15	5.48668e+07	5.81639e+08	10.6009
P08133	ANXA6	22	75.8	76.9	1.80666e+06	1.74779e+07	9.67415
P48681	NES	22	177.3	155.37	1.06361e+07	2.54383e+07	2.39169
P19474	TRIM21	21	54.1	319.28	1.12362e+09	2.72085e+09	2.42151
P53814	SMTN	20	99	129.28	1.04987e+06	1.3243e+07	12.6139
Q9Y608	LRRFIP2	20	82.1	270.44	4.15472e+07	9.06686e+07	2.1823
P47756	CAPZB	20	30.6	262.07	5.68174e+07	1.14173e+08	2.00948
Q9NYL9	TMOD3	19	39.6	666.3	7.59603e+07	7.50907e+08	9.88552
P62917	RPL8	18	28	658.65	2.69829e+08	2.48197e+09	9.19832
P61158	ACTR3	18	47.3	313.54	3.75359e+07	1.05384e+08	2.80756
Q16666	IFI16	18	88.2	95.18	3.7163e+06	1.00682e+07	2.70919
P51659	HSD17B4	18	79.6	89.5	2.93771e+06	5.72329e+06	1.94821
Q01518	CAP1	18	51.9	89.03	2.52798e+07	4.77774e+07	1.88994
P62701	RPS4X	18	29.6	878.41	5.95677e+08	9.99107e+08	1.67726
Q8IVF2	AHNAK2	17	616.2	50.43	1.21798e+06	2.72795e+06	2.23974
P46777	RPL5	16	34.3	309.84	1.17769e+08	6.04155e+08	5.13001
P42166	TMPO	16	75.4	157.5	7.33789e+06	1.8157e+07	2.47441
P62753	RPS6	15	28.7	503.96	1.70539e+08	1.29443e+09	7.59023
P40227	CCT6A	15	58	60.51	2.9907e+06	1.25542e+07	4.19775
P15880	RPS2	14	31.3	448.02	3.02228e+08	1.96823e+09	6.51239
P06748	NPM1	14	32.6	354.3	1.09378e+08	6.44322e+08	5.89078
P05388	RPLP0	14	34.3	684.64	2.55943e+08	9.78087e+08	3.8215
P61160	ACTR2	14	44.7	181.73	2.48962e+07	8.11021e+07	3.25761
Q92626	PXDN	14	165.2	76.89	2.11605e+06	5.03933e+06	2.38148
O15143	ARPC1B	13	40.9	167.68	3.70515e+07	1.98704e+08	5.3629
P05198	EIF2S1	13	36.1	115.02	4.78885e+07	1.55548e+08	3.24812
O15144	ARPC2	12	34.3	188.61	1.36171e+07	2.04147e+08	14.9919
Q02487	DSC2	12	99.9	77.96	5.89067e+06	1.51222e+07	2.56715
O75342	ALOX12B	12	80.3	24.96	795745	1.39258e+06	1.75004
P52907	CAPZA1	11	32.9	241.9	5.12491e+07	3.87281e+08	7.55685
O00178	GTPBP1	11	72.4	62.5	5.95479e+07	2.8006e+08	4.70311
Q9NZR1	TMOD2	11	39.6	94.86	4.56854e+06	1.60135e+07	3.50516
O75131	CPNE3	11	60.1	63.1	8.58251e+06	2.18561e+07	2.54658
P45880	VDAC2	11	31.5	75.84	3.56053e+06	7.84914e+06	2.20449
Q15393	SF3B3	11	135.5	60.31	903852	1.38662e+06	1.53412
P06753	TPM3	10	32.9	3361.33	4.6437e+07	5.52806e+08	11.9044
P14649	MYL6B	10	22.8	693.33	2.30666e+08	1.42225e+09	6.16584
P60660	MYL6	10	16.9	2183.6	2.56478e+08	1.31478e+09	5.1263
O14579	COPE	10	34.5	215.45	5.04977e+07	1.3342e+08	2.64211
P50402	EMD	10	29	73.91	7.48093e+06	1.95009e+07	2.60675
O75569	PRKRA	10	34.4	81.79	2.00062e+07	3.09169e+07	1.54536
Q12792	TWF1	9	40.3	154.73	5.34146e+06	8.68275e+07	16.2554
Q92747	ARPC1A	9	41.5	47.89	3.68667e+06	2.61415e+07	7.09083
P47755	CAPZA2	9	32.9	182.22	1.47781e+07	8.8823e+07	6.01044
Q9NVI7	ATAD3A	9	71.3	42.84	1.55832e+06	4.82385e+06	3.09555
P48444	ARCN1	9	57.2	38.61	2.82856e+06	4.99719e+06	1.76669
P00505	GOT2	9	47.5	43.79	1.17477e+06	2.01654e+06	1.71654
Q86UE4	MTDH	9	63.8	61.47	1.18263e+06	1.79523e+06	1.518
P16401	H1-5	8	22.6	97.43	7.85434e+06	7.73749e+07	9.85123
O14950	MYL12B	8	19.8	1328.28	2.23424e+08	1.16393e+09	5.20952
Q7Z406	MYH14	8	227.7	2905.99	1.11424e+07	2.08775e+07	1.87369
Q03135	CAV1	8	20.5	34.91	6.73826e+06	1.19962e+07	1.78031
Q96IZ0	PAWR	8	36.5	122.71	6.5036e+06	1.06448e+07	1.63675
Q9UMS4	PRPF19	8	55.1	56.92	1.23423e+07	1.85224e+07	1.50073
P26640	VARS1	7	140.4	23.15	705050	3.3188e+06	4.70719
Q9Y281	CFL2	7	18.7	87.49	2.30421e+06	7.53212e+06	3.26885
Q08J23	NSUN2	7	86.4	61.01	1.01623e+06	3.18237e+06	3.13155
Q9UBP9	GULP1	7	34.5	26.27	4.38218e+06	1.13136e+07	2.58173
P59998	ARPC4	7	19.7	96.96	4.64192e+07	1.10197e+08	2.37396
P80188	LCN2	7	22.6	41.87	508984	966074	1.89804
P63151	PPP2R2A	7	51.7	45.51	5.48638e+06	8.94945e+06	1.63121
P29966	MARCKS	7	31.5	66.87	7.0751e+06	1.11225e+07	1.57207
P48643	CCT5	7	59.6	23.74	2.02578e+06	3.1599e+06	1.55984
P17096	HMGA1	6	11.7	115.89	974379	9.51643e+07	97.6666
P04899	GNAI2	6	40.4	106.03	4.73537e+06	6.92923e+07	14.6329
P16403	H1-2	6	21.4	219.01	1.86341e+07	1.67672e+08	8.9981
P16152	CBR1	6	30.4	33.38	580211	4.74698e+06	8.18147
P29279	CCN2	6	38.1	28.24	3.13478e+06	1.84892e+07	5.89806
O15145	ARPC3	6	20.5	91.25	9.17441e+06	3.02053e+07	3.29234
Q99733	NAP1L4	6	42.8	67.66	2.91813e+06	7.56313e+06	2.59177
Q01081	U2AF1	6	27.9	69.48	6.21128e+06	1.34138e+07	2.15958
Q6IBS0	TWF2	6	39.5	44.21	2.06846e+06	4.33629e+06	2.09639
Q13642	FHL1	6	36.2	92.59	2.8172e+07	5.4239e+07	1.92528
Q53GQ0	HSD17B12	6	34.3	38.24	1.82835e+06	3.39624e+06	1.85755
Q96FW1	OTUB1	6	31.3	23.42	1.23303e+06	1.87079e+06	1.51723
P62873	GNB1	5	37.4	73.64	1.71012e+06	1.43808e+07	8.40923
P24844	MYL9	5	19.8	634.41	6.38777e+07	3.14215e+08	4.91902
Q9UKD2	MRTO4	5	27.5	32.67	1.1314e+06	4.69584e+06	4.15047
P29372	MPG	5	32.8	35.91	4.25051e+06	1.5422e+07	3.62827
P36542	ATP5F1C	5	33	55.97	1.15075e+07	1.95399e+07	1.69802
Q01130	SRSF2	5	25.5	52.54	6.16724e+07	1.02488e+08	1.66181
P62140	PPP1CB	4	37.2	182.66	9.95625e+06	4.29134e+07	4.3102
Q04837	SSBP1	4	17.2	23.21	1.63593e+07	3.57446e+07	2.18498
P35237	SERPINB6	4	42.6	38.69	2.93325e+06	6.01403e+06	2.0503
P21108	PRPS1L1	4	34.8	34.95	5.32747e+06	9.8935e+06	1.85707
Q15365	PCBP1	4	37.5	85.52	4.36454e+07	6.81806e+07	1.56215
P62879	GNB2	3	37.3	59.12	1.42724e+06	2.97214e+07	20.8244
Q86V81	ALYREF	3	26.9	44.51	2.46769e+07	4.92386e+07	1.99533
Q13243	SRSF5	3	31.2	47.77	6.48974e+06	1.28962e+07	1.98716
Q9UPN4	CEP131	2	122.1	20.78	4.37252e+06	3.55453e+07	8.12925
P68032	ACTC1	2	42	10756.1	1.34487e+08	5.56459e+08	4.13765
P36873	PPP1CC	2	37	137.12	2.28802e+06	5.59916e+06	2.44716
O15511	ARPC5	2	16.3	20.63	1.39646e+07	3.2765e+07	2.34629
Q9BPX5	ARPC5L	2	16.9	27.74	3.55347e+06	8.20881e+06	2.31008
